# Supplementary material for: Cohesin and condensin extrude DNA loops in a cell cycle-dependent manner
Source: eLife. 2020 May 12;9:e53885. doi: 10.7554/eLife.53885 (PMC7316503; doi:10.7554/eLife.53885)
Supplement: Source data 1. [file elife-53885-data1.zip]

Archive with 10 entries (10 files):
- inter10_output.txt
- inter1_output.txt
- inter2_output.txt
- inter3_output.txt
- inter4_output.txt
- inter5_output.txt
- inter6_output.txt
- inter7_output.txt
- inter8_output.txt
- inter9_output.txt
