# Supplementary material for: Cohesin and condensin extrude DNA loops in a cell cycle-dependent manner
Source: eLife. 2020 May 12;9:e53885. doi: 10.7554/eLife.53885 (PMC7316503; doi:10.7554/eLife.53885)
Supplement: Source data 1. [file elife-53885-data1.zip › inter10_output.txt]

DNA in Region I     DNA in Region II     DNA in loop     Relative loop position     Relative initial DNA extension    Timestep (s)  
[30.765288170094102, 27.19978990551799, 27.993331447858186, 27.59841035859958, 20.82953094989798, 20.822515866771738, 20.756386094901828, 15.393887717254719, 14.803156245251497, 17.474569561032403, 16.76127489948812, 16.775243380637875, 24.698525158010597, 22.73617848750511, 20.983226855722577, 18.544011219885626, 18.693251092903353, 19.02658534148577, 18.414776313919955, 18.02399590232765, 18.092168129025204, 17.912085207343488, 20.131564257416407, 21.61817127565682, 21.09106938452154, 20.77574934197537, 18.605743216170705, 17.43356386959796, 17.97338100720571, 19.69804108530436, 20.544070961036034, 19.62845992684167, 18.271961169517184, 17.112341179193407, 16.437411220272672, 16.697431713465242, 16.255809279689217, 14.964340740102852, 13.848021683664882, 14.106566618618345, 13.938303389316332, 13.579833060281217, 13.653844047866043, 12.157148430911292, 12.409875297050256, 12.601901209763952, 13.162974887747685, 12.821782618592247, 13.736311443142323, 12.717138839890689, 13.591061327895673, 13.698608701492102, 13.071202639307193, 13.78750551731532, 14.625875572566796, 14.144353507941235, 14.386035259032061, 13.70736483751388, 11.955047154727616, 12.544142399409083, 12.336531904461602, 11.11329687739468, 10.274075903795731, 10.464192377890441, 10.032967561060534, 11.35740342816431, 11.445701627776263, 11.779467931794517, 12.298130784739799, 11.99228367448124, 12.30638961089551, 11.9735080397513, 11.831531775469701, 10.908683070396902, 10.11897965957514, 9.39481325304968, 9.748481079196468, 9.905414249503536, 10.624560190913297, 10.780451561549995, 10.128923616988532, 9.881462826706718, 9.679482849098497, 10.478360724387201, 9.798507181990269, 9.369776876929365, 10.481247193116104, 7.769636043101374, 7.37742286381801, 6.978271540411969, 8.47242803105812, 8.3290046423635, 8.221587428262735, 9.085983748660635, 8.482738100135354, 8.575906628573778, 6.923214563329693, 7.943300457933323, 7.584473700025128]
[12.441963219578227, 11.219145613709193, 12.761985030697073, 13.493838940506446, 20.82953094989798, 20.822515866771738, 20.756386094901828, 13.575378006592809, 14.803156245251497, 15.479471709003764, 16.76127489948812, 16.775243380637875, 13.908215416769304, 13.201617234500432, 13.644540317780367, 12.948867768669523, 13.576118706685932, 12.341817722281592, 11.648521452332217, 11.294387599808852, 9.83982073292179, 8.060579138388242, 8.68992673301823, 9.564254338770183, 10.691672803542497, 12.214212859752205, 10.977908079130442, 8.771196099634393, 7.969787971867721, 7.765674407564145, 8.086837881320482, 8.159400593967522, 10.701559331857192, 11.513226811185884, 12.734111520245403, 12.932735843092352, 11.507607734350396, 10.238976132397344, 9.58449069674193, 9.592544885639683, 10.500402205911627, 10.811031984916678, 10.883428837010433, 10.425795218835189, 9.13918871867137, 8.43059617831741, 9.183854637250906, 8.686008566214916, 8.944059885091232, 11.20362801927772, 9.003717102475672, 7.683116198189926, 6.820527220547562, 6.948188265762202, 6.756595092208563, 6.988532112827396, 6.6656062820580315, 6.777296849486357, 7.5853331978685485, 7.3511545098770545, 6.150164656156988, 6.626616651455939, 7.164933059556017, 6.083958917480873, 6.710245440945636, 6.691071671779964, 8.118454048246525, 7.457608424335093, 6.281958558028499, 7.619480526337392, 7.255998767791099, 7.352570466686068, 6.82203842878042, 6.975300641818794, 6.926136901305656, 6.5150533390506356, 6.862073916503756, 6.605982816062015, 6.633559751910321, 6.601887854429788, 6.574423457451924, 6.451831506785166, 6.272573530835879, 6.679302688450713, 7.1087801580956125, 7.28083017642175, 5.921222253823592, 7.248760423256047, 6.829252099943775, 7.126897162877527, 6.078952935624503, 6.369646360605397, 6.2306748270697225, 6.025204689023368, 6.327311960739473, 6.058819705454642, 7.678284553087289, 7.882566669317116, 7.26507083150338]
[5.292748610327666, 10.081064480772822, 7.744683521444741, 7.407750700893974, 7.407750700893974, 7.407750700893974, 7.407750700893974, 19.530734276152472, 19.530734276152472, 15.545958729963832, 15.545958729963832, 15.545958729963832, 9.8932594252201, 12.562204277994457, 13.872232826497058, 17.007121011444852, 16.230630200410715, 17.13159693623264, 18.43670223374783, 19.1816164978635, 20.568011138053006, 22.527335654268267, 19.67850900956536, 17.317574385573, 16.71725781193596, 15.51003779827242, 18.916348704698855, 22.29524003076764, 22.556831020926566, 21.036284507131498, 19.869091157643485, 20.712139479190803, 19.526479498625623, 19.87443200962071, 19.328477259481925, 18.869832443442405, 20.73658298596039, 23.296683127499804, 25.067487619593184, 24.800888495741972, 24.061294404772042, 24.1091349548021, 23.962727115123524, 25.91705635025352, 26.950935984278377, 27.467502611918636, 26.153170475001406, 26.992208815192836, 25.81962867176645, 24.579233140831594, 25.905221569628655, 27.118275100317973, 28.608270140145244, 27.764306216922478, 27.117529335224642, 27.36711437923137, 27.448358458909908, 28.015338312999763, 28.959619647403837, 28.604703090713862, 30.01330343938141, 30.760086471149382, 31.06099103664825, 31.951848704628688, 31.756786997993828, 30.451524900055727, 28.93584432397721, 29.26292364387039, 29.919910657231704, 28.888235799181366, 28.937611621313394, 29.173921493562634, 29.84642979574988, 30.616016287784305, 31.454883439119204, 32.590133407899685, 31.889445004299777, 31.988602934434446, 31.241880057176385, 31.117660584020218, 31.796652925559542, 32.166705666508115, 32.547943620065624, 31.342336587162087, 31.592712659914117, 31.849392946648887, 32.0975305530603, 33.48160353364258, 34.293325036238215, 34.39483129671051, 33.94861903331738, 33.801348997031106, 34.04773774466754, 33.388811562316, 33.68994993912518, 33.86527366597158, 33.89850088358302, 32.67413287274956, 33.65045546847149]
[0.8076923076923077, 0.7692307692307693, 0.76, 0.68, 0.64, 0.64, 0.64, 0.625, 0.64, 0.52, 0.68, 0.68, 0.6666666666666666, 0.6, 0.64, 0.64, 0.6, 0.6, 0.64, 0.64, 0.625, 0.76, 0.72, 0.76, 0.6, 0.625, 0.625, 0.64, 0.76, 0.76, 0.76, 0.76, 0.625, 0.625, 0.625, 0.5833333333333334, 0.625, 0.6, 0.64, 0.6521739130434783, 0.5833333333333334, 0.5652173913043478, 0.5652173913043478, 0.6, 0.6, 0.6, 0.625, 0.6, 0.5833333333333334, 0.5833333333333334, 0.5833333333333334, 0.6666666666666666, 0.6538461538461539, 0.6538461538461539, 0.6538461538461539, 0.64, 0.68, 0.64, 0.64, 0.64, 0.6296296296296297, 0.5666666666666667, 0.6206896551724138, 0.5625, 0.53125, 0.6538461538461539, 0.68, 0.6923076923076923, 0.5625, 0.6538461538461539, 0.6538461538461539, 0.5862068965517241, 0.5862068965517241, 0.5862068965517241, 0.5862068965517241, 0.6071428571428571, 0.6071428571428571, 0.6333333333333333, 0.68, 0.68, 0.6538461538461539, 0.68, 0.6538461538461539, 0.6666666666666666, 0.64, 0.64, 0.6666666666666666, 0.5333333333333333, 0.5882352941176471, 0.6176470588235294, 0.53125, 0.53125, 0.6296296296296297, 0.6296296296296297, 0.6296296296296297, 0.68, 0.6071428571428571, 0.5142857142857142, 0.5142857142857142]
0.20687595789473684
0.2
