# Supplementary material for: Cohesin and condensin extrude DNA loops in a cell cycle-dependent manner
Source: eLife. 2020 May 12;9:e53885. doi: 10.7554/eLife.53885 (PMC7316503; doi:10.7554/eLife.53885)
Supplement: Source data 1. [file elife-53885-data1.zip › inter1_output.txt]

DNA in Region I     DNA in Region II     DNA in loop     Relative loop position     Relative initial DNA extension    Timestep (s)  
[20.23002264763135, 20.349399881389587, 19.338620791972005, 19.870289713261272, 20.051276556622017, 19.554927285649622, 20.39870793044743, 18.34836952907895, 18.849610828408295, 19.134345398820905, 19.66123771117868, 20.20861247374222, 19.205402408800516, 17.724255654122068, 18.81381510846553, 17.50070351671372, 18.94689003878854, 19.495939223825772, 18.528522669096827, 18.09327632761564, 17.291607514741614, 18.098253397682214, 17.004909254434533, 17.696946684919972, 17.051676618065507, 17.615143005263793, 17.210947209905846, 17.251351132808228, 18.183468845613312, 19.24743599022758, 19.23649137682748, 18.937911679677768, 18.688714436951116, 19.085485245815157, 18.624017846832885, 18.72571792733144, 18.461798716739544, 17.691034669876764, 17.856040181131227, 17.051048677658216, 16.554983241369957, 15.951174650832023, 14.86578565312129, 15.99528388620078, 16.46874091628112, 15.98046829914098, 17.463547933059527, 17.239153281388603, 18.66957244139098, 18.337001668247915, 16.413332957714715, 15.634524464274328, 15.047203254462968, 15.235691540032168, 13.019087845480506, 14.720632194164725, 15.395574338661786, 13.867100710667314, 15.210433243704351, 15.626327818362277, 16.44122238388301, 17.29413663368893, 18.449539518132887, 18.781054380833737, 20.179728754012505, 20.78083093154591, 21.0435313195198, 20.829627963866827, 20.60585165851634, 20.041858876439925, 19.094031221431464, 17.968734932470863, 16.114811297902328, 16.23682546433893, 16.83116649575946, 16.073773339685435, 16.834820890867185, 17.928984439359077, 17.3982228229869, 18.082543270775044, 18.22107863292907, 17.38561825367282, 17.647234514798264, 17.894729950565505, 18.66289522098642, 19.289462265181186, 18.503828724436158, 16.970655628576548, 17.112381752734237, 16.95820189117725, 18.385816264443555, 18.015726598862837, 7.752477206995664, 7.236902255309436, 6.829050067498647, 6.879674625349711, 7.759502086610118, 7.610507982801775, 12.34760477675059, 13.431749270623666, 14.016051737140018, 13.420168557486658, 13.889991786142593, 14.353453477592257, 13.649086524069249, 13.724022607394868, 12.696947712480194, 11.46965289313197, 11.74229673246711, 11.430939107183889, 10.868670028993485, 10.398339023075675, 10.876781250787772, 10.695888504615276, 11.923202034314446, 12.604439626437612, 14.456865623982715, 14.624154093723991, 13.8332974837408, 14.002798584426072, 13.269070634974604, 12.930204759748252, 11.624227121332229, 12.552539467021973, 13.11045585907937, 13.299008271616646, 13.177400856850124, 9.209750121512991, 7.3066044711581455, 5.838863259399136, 5.522807637402973, 6.833557000881603, 9.00489548026522, 8.385260358842848, 7.149924659924839, 6.47575748517577, 6.542514844247029, 8.045628662396505, 8.161301561020153, 7.627366225473077, 6.304858182713769, 5.04495666697245, 5.013385660564902, 4.759408237367607, 4.460201510069085, 4.159766599147755, 4.565170575690935, 4.850917579853391, 4.788566100730911, 8.644166562521637, 9.799818935009096, 6.9573276504875095, 5.863391496929418, 5.3131260675888266, 5.0700783203217945, 5.403886819182647, 4.975242558462597, 5.206360297013878, 4.7580379428644255, 4.968006900544264, 4.763733362329335, 5.2788040092863895, 5.296110139207005, 5.08097470407077, 4.3959315474873755, 4.143477241128979, 4.419581542409999, 5.131035279261832, 5.385186521874355, 4.936347128581933, 4.45378872800298, 3.7646210563087994, 3.6235374549782087, 4.4133032578989555, 4.750017559537468, 4.190989924848198, 4.5096401895604, 4.579910890492513, 4.31361548994071, 4.044316876822898, 3.9989437546416924, 4.800958606095384, 4.939422933617148, 7.573770549891926, 5.958443889828597, 4.480837037873881, 3.4169534534950845, 3.4752151010131676, 3.088993702501318, 3.881749750753137, 4.2136895864882895, 4.204952134773466, 4.4728348608911315, 3.9527143767068385, 4.402513987872265, 4.713636140332845, 4.75839576201916, 5.587975745756271, 5.963618492630079, 6.005306292668436, 4.999885390745817, 5.216697969806511, 5.574847067761036, 4.827653733044496, 4.611268006794993, 4.836328880104109, 5.473268383852001, 4.854337583756359, 5.629059370539585, 5.384047005643351, 4.971820240812406, 5.219256142414627, 4.9313106415773005, 4.7284497503503395, 3.970849490868973, 3.7668126520537233, 3.740324222023228, 3.8122340627827387, 3.701360294227186, 3.7566710608333453, 3.3509220459476863, 3.7923465544880486, 3.817920013022759, 3.943623181770196, 5.475049007108684, 5.64714492954785, 5.605634544262535, 6.366223675758938, 5.816564204372112, 6.210739262507671, 6.05265136052213, 5.118186044974887, 4.863903314452493, 4.600741712966413, 4.508622414699813, 3.755041147512427, 3.1654693147837176, 4.1238344493018735, 4.441659764854963, 6.3904078313781865, 8.160740182932585, 9.552270966856575, 10.619963357903305, 10.07583498371137, 9.878666880197343, 8.476459396972288, 7.699395241453515, 6.219075935748862, 5.576449899477713, 4.643187198010615, 4.928878776021785, 5.624804717684366, 6.2465581713780995]
[25.149564486995075, 24.38686085953735, 26.029301356043128, 25.026898908663572, 24.057438098837732, 23.803123927463286, 22.5057472053719, 23.27459519175781, 23.240499303812413, 23.344845131425338, 22.752055963648978, 22.486733610948647, 23.90018824477034, 24.807970666844714, 22.928099843069838, 23.55255461791626, 21.218637250684452, 19.84497527294765, 20.527230591572174, 21.686485610779606, 23.297810358618573, 22.80276699454232, 24.456860292508516, 24.049337537310826, 24.128343711371535, 23.002917796801245, 23.458249610769077, 22.831949653319327, 22.8723794432014, 21.98533921603403, 22.159261059854067, 21.946246628311222, 21.616926902924455, 21.748125926572772, 21.68201670820493, 21.849505373836433, 21.958952416929296, 22.722457770471717, 22.82439810199156, 23.35240105466781, 22.941745821393365, 22.788632230017544, 21.932206442185375, 21.85852407249486, 21.729693172314697, 21.72983062537488, 22.51550180878022, 23.026653281388604, 22.43592121523294, 23.8933545868101, 24.7653816627785, 25.09891691038611, 25.12338053978153, 23.968225534271564, 23.848495696445244, 25.30232975247127, 25.981949273251004, 27.616664015318925, 27.195013595038116, 26.2796541534889, 25.191621691749376, 23.232574560019078, 22.5056694054755, 21.374499614032167, 19.972182225008293, 20.757267633378223, 20.494327637462526, 21.155299451470132, 21.23489100782388, 21.023724532066225, 21.059827993101806, 21.549271845222542, 21.69282548229949, 20.384257060551562, 20.71087964081343, 21.313025134073893, 22.128726178614052, 22.25220024828714, 22.69043472674376, 22.366370745494724, 21.417423693724814, 21.618758767694935, 21.770730700244275, 23.536092498120812, 23.808679089109344, 24.059364523354425, 24.394084826877133, 24.81348856656367, 23.972712850806325, 23.37162165291516, 22.62890224472833, 23.468369465889268, 22.914454265025356, 23.230020890046568, 23.180956006239008, 22.959462653413603, 22.363323593330968, 23.843269992393726, 24.546577670410333, 24.663166043177664, 24.288874876639866, 24.338476167917737, 23.88728970940361, 24.07762656322887, 24.57719811205208, 24.61227260739487, 25.37178815587959, 26.996135766983265, 25.679216878259027, 25.634454031339818, 26.40220419737782, 26.99650259011326, 27.728201768553518, 28.164277381078406, 27.68825614922692, 27.44747654554913, 25.862214591937096, 25.24235985635469, 24.72414747962659, 24.89490101253579, 23.713519780346072, 23.601161796253766, 23.310096890519695, 22.950939467021975, 22.9677384981624, 22.773854316145304, 22.52088534372363, 23.320009443867715, 21.652807935957263, 21.1186797731606, 20.696332219649666, 21.27462054474799, 23.356612198386653, 24.51086137490018, 24.53579918117233, 24.446852731562675, 24.518157545772084, 24.154887280099608, 24.19405449821904, 25.80785986919109, 26.469282384619166, 27.182085379843738, 25.216295757847696, 24.448874314565366, 23.50875223470677, 21.587826727995285, 20.79522437344784, 20.154078367759944, 20.913025949488564, 23.469748957432664, 24.25682788260177, 25.026937012043177, 25.36735629302562, 24.409022794190946, 24.123649748893225, 24.124841849317093, 23.369344696925637, 23.433620063195796, 23.570514682723005, 22.98345307156874, 23.4550064447157, 21.954555971886727, 20.439377228465183, 19.267152598897038, 17.727867657617978, 18.323324066313766, 21.321162712116227, 24.059691046745936, 26.20656754610441, 27.646005656377227, 26.857722230909957, 25.487320216282953, 24.991653397007195, 23.23776056614787, 23.068362883278475, 23.462250772219306, 22.959734351518968, 22.782004035442803, 22.76780579284128, 22.090709715158866, 22.617709085794594, 22.2073541354341, 22.761653018534254, 22.83495686796571, 22.671002475256802, 22.156681006585284, 23.511397344762635, 25.92407983066489, 28.821597599228454, 28.289049586167987, 28.15459867739738, 27.268861190944655, 25.69798358474452, 24.937134342966637, 23.708621162804906, 22.657203421579663, 22.487534493323956, 21.83267669014242, 20.647337960079497, 19.49326612461843, 19.784942743231092, 19.81906719089887, 22.53540500319098, 24.905582202912157, 25.73998087808212, 26.24515274181465, 25.399708087621207, 25.11309856889252, 24.54500169593073, 23.67755657157629, 22.801010545092964, 21.67562947574796, 20.680056278575556, 18.476056074108968, 17.700472628467573, 17.170409613626557, 17.510667902732763, 18.65938599559204, 18.88732195835265, 18.989732507271626, 18.20339040759402, 17.458757235017348, 18.01248535827626, 20.310882926590516, 20.57694955695329, 21.285237903034954, 22.110602980082035, 19.692488821874406, 20.515364159087383, 19.007831250638233, 17.563763792183646, 18.256962767065147, 17.211687630532715, 17.600969063199447, 17.792097380248734, 16.71750360997489, 17.106361373287285, 17.462484828808513, 18.151421050603012, 18.630336741330794, 18.505165370685326, 16.241519324920308, 16.484284660613234, 16.46242154575159, 16.37813980153085, 18.416193237276474, 18.297408734706888, 18.768893453997038, 16.91178743966107, 16.307959925283342, 15.908888587157422, 16.186064638319287, 18.883882115040073]
[3.120412865373572, 3.763739259073061, 3.1320778519848687, 3.602811378075156, 4.3912853445402495, 5.14194878688709, 5.595544864180669, 6.8770352791632385, 6.409889867779293, 6.020809469753759, 6.086706325172345, 5.8046539153091254, 5.394409346429145, 5.967773679033217, 6.7580850484646335, 7.446741865370018, 8.334472710527006, 9.159085503226574, 9.444246739330998, 8.720238061604753, 7.910582126639811, 7.598979607775462, 7.0382304530569515, 6.7537157777692, 7.319979670562957, 7.88193919793496, 7.830803179325075, 8.416699213872446, 7.444151711185287, 7.267224793738385, 7.104247563318451, 7.615841692011013, 8.19435866012443, 7.666388827612075, 8.193965444962187, 7.924776698832122, 8.07924886633116, 8.08650755965152, 7.819561716877214, 8.096550267673974, 9.00327093723668, 9.760193119150431, 11.702007904693335, 10.646192041304364, 10.301565911404182, 10.789701075484137, 8.520950258160257, 8.234193437222793, 7.3945063433760785, 6.269643744941984, 7.321285379506788, 7.766558625339564, 8.329416205755503, 9.296082925696266, 11.632416458074252, 8.477038053364003, 7.122476388087206, 7.016235274013759, 6.094553161257533, 6.594018028148824, 6.867155924367618, 7.973288806291997, 7.544791076391614, 8.344446005134094, 8.348089020979202, 6.961901435075868, 6.962141043017677, 6.515072584663039, 6.659257333659783, 7.434416591493848, 8.346140785466732, 8.981993222306597, 10.692363219798178, 11.878917475109505, 10.957953863427106, 11.113201526240674, 9.536452930518763, 8.318815312353781, 8.41134245026934, 8.051085983730234, 8.861497673346118, 9.495622978632243, 9.082034784957463, 7.069177551313682, 6.028425689904234, 5.151173211464391, 5.602086448686707, 6.715855804859779, 7.414905396459436, 8.170176455907589, 7.485281490828114, 7.015903935247897, 17.882157596804895, 18.1065010219988, 18.86047247040973, 18.66086272123669, 18.377174320058916, 17.0462220248045, 11.605817552839076, 10.405084686198668, 10.195073386220118, 10.741355274595605, 10.722718504453795, 10.06891995917888, 10.273715363878672, 10.163704785210264, 10.431264131640216, 10.034211339884763, 11.078486389273863, 11.434606861476292, 11.229125773628695, 11.105158386811066, 9.895016980658712, 9.639834114306318, 8.888541816458636, 8.44808382801326, 8.180919784080192, 8.633486049921318, 9.942555036632607, 9.602300403038136, 11.517409584679328, 11.96863344399798, 13.565675988148078, 12.996521065956056, 12.421805642758232, 12.427137412238046, 12.801713799426247, 15.970240434619294, 19.540587592884595, 21.54245696744026, 22.28086014294736, 20.39182245437041, 16.138492321348124, 15.60387826625697, 16.814276158902832, 17.57738978326155, 17.439327609980886, 16.29948405750389, 16.144643940760808, 15.064773905335834, 15.725859432667063, 16.272957953183813, 18.270318581587404, 19.29171744806703, 20.787397491370783, 22.986748118812578, 23.13960505086122, 23.668297685002337, 22.798407949780525, 16.3860844800457, 14.443353182389137, 16.51573533746931, 17.269252210044964, 18.777851138220228, 19.30627193078498, 18.97127133150026, 20.155412744611766, 19.860019639790323, 20.17144737441257, 20.548540027887, 20.281260192954967, 21.266640018826887, 22.76451263232781, 24.151872697032193, 26.376200794894643, 26.188688941021052, 22.759255745473776, 19.30927367399223, 16.908245932021238, 15.917647215040837, 17.188489041087063, 19.24805872740825, 19.884809148014597, 20.848936175953174, 20.681619557184057, 20.846759302932497, 21.030625458920632, 21.138085074064684, 21.41857871721801, 22.364973408018237, 21.883347159563712, 21.491687258470517, 20.7989240478486, 18.091272582142366, 19.8705536349146, 21.862481955540833, 21.571649201742282, 19.100705068321943, 16.58940869827023, 16.329200663078876, 16.13171173611433, 17.02618667428188, 18.32918155436435, 19.610151280326523, 20.38886484932283, 21.129160438087492, 21.254069744656885, 21.079347564101308, 21.889043547290424, 23.00142758271313, 23.71517186602309, 23.464234839294623, 20.389747929047985, 18.76676406404335, 18.148751115122884, 17.41851837808124, 17.62702352852679, 18.53256384735112, 18.325938933529685, 19.43839642278036, 20.727169214094634, 21.605114381837414, 22.888633079847143, 25.295494175540693, 26.82867788066346, 27.562777734319724, 27.24900787524401, 26.02837994162522, 25.911317747420163, 25.75359643189503, 26.945687546458295, 27.248896210494603, 26.66959462870098, 24.24549389163929, 22.448001435938025, 21.5676171674172, 20.783762475655433, 22.441287502366656, 22.168071636540503, 23.281429486854094, 24.883584847294223, 25.124851187959965, 26.424409055014795, 26.29828922383414, 26.19928020505145, 28.027455242512687, 28.228169311929, 26.91368072188961, 25.906919184542023, 23.47925542729102, 21.83409444638209, 22.706209708223117, 21.39575198148346, 21.96174347053704, 22.243193318271803, 21.60734736575124, 22.503196023839596, 23.5120306102541, 26.01176266086122, 27.54885287670604, 27.66223263682079, 26.689130643996346, 23.36955971358183]
[0.45714285714285713, 0.45714285714285713, 0.42857142857142855, 0.4166666666666667, 0.4166666666666667, 0.4, 0.45714285714285713, 0.45714285714285713, 0.45714285714285713, 0.45714285714285713, 0.45714285714285713, 0.45714285714285713, 0.42857142857142855, 0.4166666666666667, 0.42857142857142855, 0.4, 0.4, 0.4166666666666667, 0.3888888888888889, 0.4, 0.4, 0.4, 0.37142857142857144, 0.3611111111111111, 0.37142857142857144, 0.3888888888888889, 0.3888888888888889, 0.3888888888888889, 0.4166666666666667, 0.4166666666666667, 0.4166666666666667, 0.4166666666666667, 0.3888888888888889, 0.3888888888888889, 0.3888888888888889, 0.3888888888888889, 0.4, 0.4, 0.42857142857142855, 0.4, 0.4444444444444444, 0.4166666666666667, 0.4166666666666667, 0.4166666666666667, 0.4166666666666667, 0.3888888888888889, 0.4166666666666667, 0.4166666666666667, 0.4166666666666667, 0.3888888888888889, 0.3611111111111111, 0.3611111111111111, 0.3611111111111111, 0.3611111111111111, 0.3611111111111111, 0.34285714285714286, 0.34285714285714286, 0.34285714285714286, 0.34285714285714286, 0.3611111111111111, 0.3611111111111111, 0.3888888888888889, 0.3611111111111111, 0.3611111111111111, 0.3888888888888889, 0.3888888888888889, 0.3888888888888889, 0.3888888888888889, 0.3888888888888889, 0.3888888888888889, 0.3611111111111111, 0.3888888888888889, 0.3888888888888889, 0.3888888888888889, 0.3888888888888889, 0.3888888888888889, 0.3888888888888889, 0.4166666666666667, 0.3888888888888889, 0.3888888888888889, 0.3888888888888889, 0.3611111111111111, 0.3611111111111111, 0.3611111111111111, 0.3611111111111111, 0.3611111111111111, 0.3611111111111111, 0.3611111111111111, 0.3888888888888889, 0.3888888888888889, 0.3888888888888889, 0.34285714285714286, 0.1111111111111111, 0.3055555555555556, 0.2647058823529412, 0.2857142857142857, 0.2857142857142857, 0.2857142857142857, 0.2857142857142857, 0.2857142857142857, 0.2777777777777778, 0.2777777777777778, 0.2777777777777778, 0.2777777777777778, 0.2777777777777778, 0.2777777777777778, 0.2777777777777778, 0.2777777777777778, 0.2777777777777778, 0.2777777777777778, 0.2777777777777778, 0.3055555555555556, 0.3055555555555556, 0.3055555555555556, 0.3055555555555556, 0.3142857142857143, 0.3142857142857143, 0.3142857142857143, 0.3055555555555556, 0.3055555555555556, 0.3333333333333333, 0.3333333333333333, 0.3055555555555556, 0.3333333333333333, 0.3333333333333333, 0.3142857142857143, 0.3142857142857143, 0.29411764705882354, 0.2857142857142857, 0.2857142857142857, 0.25, 0.25, 0.2571428571428571, 0.2647058823529412, 0.2647058823529412, 0.2571428571428571, 0.22857142857142856, 0.22857142857142856, 0.22857142857142856, 0.2222222222222222, 0.2222222222222222, 0.2, 0.2, 0.2, 0.2, 0.20588235294117646, 0.23529411764705882, 0.23529411764705882, 0.22857142857142856, 0.2571428571428571, 0.22857142857142856, 0.22857142857142856, 0.2222222222222222, 0.2222222222222222, 0.21621621621621623, 0.19444444444444445, 0.2, 0.2, 0.2, 0.2, 0.2, 0.2, 0.2222222222222222, 0.2222222222222222, 0.2222222222222222, 0.2222222222222222, 0.2222222222222222, 0.19444444444444445, 0.19444444444444445, 0.17142857142857143, 0.17142857142857143, 0.17142857142857143, 0.17142857142857143, 0.2222222222222222, 0.2222222222222222, 0.2222222222222222, 0.22857142857142856, 0.2, 0.2222222222222222, 0.2222222222222222, 0.2222222222222222, 0.2222222222222222, 0.2222222222222222, 0.2222222222222222, 0.2222222222222222, 0.19444444444444445, 0.19444444444444445, 0.16666666666666666, 0.14705882352941177, 0.14705882352941177, 0.14285714285714285, 0.14285714285714285, 0.17142857142857143, 0.17142857142857143, 0.2, 0.2, 0.2, 0.2, 0.25, 0.25, 0.25, 0.22857142857142856, 0.22857142857142856, 0.20588235294117646, 0.20588235294117646, 0.20588235294117646, 0.20588235294117646, 0.21212121212121213, 0.24242424242424243, 0.24242424242424243, 0.23529411764705882, 0.23529411764705882, 0.23529411764705882, 0.2571428571428571, 0.2571428571428571, 0.22857142857142856, 0.2, 0.2, 0.2, 0.23529411764705882, 0.23529411764705882, 0.23529411764705882, 0.22857142857142856, 0.20588235294117646, 0.20588235294117646, 0.20588235294117646, 0.23529411764705882, 0.23529411764705882, 0.2571428571428571, 0.2571428571428571, 0.2571428571428571, 0.25, 0.22857142857142856, 0.22857142857142856, 0.23529411764705882, 0.23529411764705882, 0.23529411764705882, 0.21212121212121213, 0.24242424242424243, 0.24242424242424243, 0.2647058823529412, 0.2857142857142857, 0.2857142857142857, 0.2857142857142857, 0.2857142857142857, 0.2647058823529412, 0.2647058823529412, 0.2647058823529412, 0.2647058823529412, 0.2571428571428571, 0.2647058823529412, 0.2571428571428571, 0.29411764705882354]
0.2982704622425629
0.3
