# Supplementary material for: Cohesin and condensin extrude DNA loops in a cell cycle-dependent manner
Source: eLife. 2020 May 12;9:e53885. doi: 10.7554/eLife.53885 (PMC7316503; doi:10.7554/eLife.53885)
Supplement: Source data 1. [file elife-53885-data1.zip › inter2_output.txt]

DNA in Region I     DNA in Region II     DNA in loop     Relative loop position     Relative initial DNA extension    Timestep (s)  
[30.387180771156736, 29.694581675189266, 30.97780851819889, 30.32869033253546, 30.59850116207371, 32.15301895466779, 33.582841045837434, 31.40326433930423, 30.549328548046777, 28.163518305449195, 27.74869821196919, 28.057018268453227, 28.790655410950876, 29.816021788129227, 27.771985648191862, 27.812133972104075, 26.24417316410632, 24.5126042568707, 23.513828785137378, 25.395060375775092, 23.699339353296594, 24.054792697366608, 22.95262657270094, 21.86225073943326, 22.87635706717157, 23.899646304178404, 24.53455724545446, 25.636408880991294, 25.26657462448666, 23.429820422846696, 24.021369786002616, 21.70113309352518, 22.058689798260716, 21.439520506123003, 19.75705620100436, 20.453737913271123, 20.554465356738582, 20.880967475791394, 21.696452461747015, 22.282785760449038, 22.63110151003852, 21.629988489752446, 22.583958090087876, 23.88175072998855, 23.79282438380688, 23.024857954545453, 22.08830547834991, 22.386634684776375, 23.377747708705996, 21.308087434620397, 21.317530427954456, 22.380657999694506, 22.58374084149741, 22.685280445983068, 22.316878603831903, 20.741741663632105, 21.87096272352489, 21.868563901266004, 22.38731884057971, 22.84653660712754, 22.292629789042987, 21.261823061017992, 23.458846904809008, 22.212150878456093, 21.71415736217725, 21.352514653371962, 20.918902027027027, 22.53678758198901, 24.39423161963049, 24.426087825176367, 24.335787526711798, 24.02341220751191, 22.99168423723327, 22.3562728300574, 22.06235169814024, 22.55515629174459, 21.859547134603652, 22.321890658554047, 22.248895507346788, 23.984705628328776, 23.610035851955683, 22.37621368184, 23.81914150466474, 22.474868846128487, 22.498298742671867, 22.38234643666722, 23.507296081576328, 24.098164996702234, 22.30855596858592, 21.656531031797066, 23.77650483144435, 23.602101725296883, 23.883230565429958, 24.986480129459583, 23.18407354186691, 23.847263287662997, 22.568472450463727, 22.379771121813196, 22.530129186415067, 21.303813582775227, 23.367894279192782, 23.100169661482813, 22.604467484028213, 22.57877256114175, 22.70650311858183, 23.09758484104359, 21.73498158118447, 21.664825313117994, 22.320711718438005, 21.985556867709402, 22.139176784763606, 21.824725838573055, 20.727498680274504, 22.016806417655815, 21.44634993147556]
[13.153530295443165, 12.753167098921637, 12.821145743438752, 14.788849379834227, 14.210686334961817, 13.884981370980872, 12.895180057881074, 12.176524408840454, 12.04203230068427, 10.334505913197653, 9.519125398020556, 9.07780395975897, 8.914215752590708, 10.072130916604056, 11.234085544330092, 10.325751860199741, 9.632508367095298, 9.065373045895813, 8.869562683031466, 9.283717189612569, 10.181701556527265, 8.454234627846567, 8.674598988283108, 7.675839831383195, 7.820623946915874, 7.750563087173601, 8.269959027435823, 9.804179415789275, 9.367902282146005, 10.695465848887842, 9.325564945717288, 9.112504496402877, 8.501470003972983, 8.516168289290682, 8.03054924838822, 8.337236625427522, 8.49112588487726, 8.817990359980895, 8.983072997421743, 8.71388099475003, 9.11121195077888, 9.394380594066211, 8.850714592971705, 8.630075528298704, 8.418923657571032, 9.233664772727272, 9.360691559391455, 9.685685405525435, 9.877849134195143, 9.94691979506953, 9.824378948495557, 9.052438858810952, 8.564823005157136, 9.309884278446862, 10.165484429784476, 8.638397579288698, 9.037868508163143, 9.367096329301932, 9.586850477200423, 9.391096583792319, 8.894716332784244, 9.2557740530553, 8.747529266047945, 8.642813869157893, 9.454623168178646, 10.084016876642188, 8.951608952702703, 9.911827468533948, 8.941180827636222, 8.824773341049383, 9.945691992745166, 9.372011510892357, 9.888736756458822, 9.053150547921376, 8.06270538408503, 8.135595333511443, 9.138456776832813, 9.251713493199714, 9.403510981941206, 8.210162660141068, 8.308856960580819, 9.676902204009306, 8.789245829312009, 9.437293379672798, 8.937241983826272, 9.631890307955992, 9.61104067167857, 9.712620052222151, 10.456689754766934, 10.146790860268613, 9.881293591979077, 10.44678915527672, 10.608349455345994, 9.059070638265844, 10.253570986743814, 9.882483236947872, 9.398873274022026, 9.40871520072869, 9.784881068032618, 9.640763085551926, 9.18962628165646, 10.33653183279167, 10.09662930684294, 9.628183927917092, 9.996351401232289, 8.722397847337868, 8.321979491357325, 8.312885080202152, 8.296950150191863, 8.266216663976278, 8.79499261536348, 10.31585092227817, 9.773821045222594, 9.795419071472649, 9.68183188670626]
[4.9592889334001, 6.052251225889098, 4.701045738362353, 3.382460287630314, 3.690812502964474, 2.4619996743513366, 2.021978896281489, 4.920211251855316, 5.908639151268956, 10.001975781353151, 11.23217639001025, 11.365177771787804, 10.795128836458417, 8.611847295266717, 9.493928807478047, 10.362114167696182, 12.623318468798383, 14.92202269723349, 16.116608531831154, 13.821222434612336, 14.61895909017614, 15.990972674786823, 16.872774439015956, 18.961909429183546, 17.80301898591256, 16.849790608647993, 15.695483727109716, 13.05941170321943, 13.865523093367337, 14.374713728265464, 15.153065268280095, 17.686362410071943, 17.9398401977663, 18.544311204586315, 20.71239455060742, 19.709025461301355, 19.454408758384158, 18.801042164227713, 17.820474540831245, 17.503333244800935, 16.7576865391826, 17.475630916181345, 17.06532731694042, 15.988173741712744, 16.28825195862209, 16.241477272727273, 17.051002962258632, 16.427679909698192, 15.244403157098862, 17.244992770310073, 17.358090623549987, 17.066903141494542, 17.35143615334546, 16.504835275570073, 16.017636966383623, 19.119860757079195, 17.59116876831197, 17.264339769432066, 16.525830682219866, 16.262366809080145, 17.312653878172767, 17.982402885926707, 16.293623829143048, 17.645035252386013, 17.331219469644104, 17.063468469985853, 18.62948902027027, 16.051384949477043, 15.164587552733288, 15.24913883377425, 14.218520480543035, 15.104576281595733, 15.619579006307907, 17.09057662202122, 18.37494291777473, 17.809248374743966, 17.501996088563534, 16.92639584824624, 16.847593510712006, 16.30513171153016, 16.5811071874635, 16.4468841141507, 15.891612666023255, 16.587837774198714, 17.064459273501857, 16.48576325537679, 15.3816632467451, 14.689214951075614, 15.734754276647145, 16.69667810793432, 14.842201576576576, 14.451109119426395, 14.008419979224048, 14.454449232274575, 15.062355471389283, 14.770253475389133, 16.53265427551425, 16.711513677458115, 16.18498974555232, 17.55542333167285, 15.942479439150755, 15.063298505725516, 15.798903209128845, 16.293043510941157, 15.797145480185884, 16.680017311618542, 18.443038927458204, 18.522289606679852, 17.882338131370133, 18.248226468314318, 17.565830599872914, 16.359423239148775, 17.998680274502902, 16.687774510871538, 17.37181818181818]
[0.3333333333333333, 0.38461538461538464, 0.38461538461538464, 0.38461538461538464, 0.4074074074074074, 0.38461538461538464, 0.34615384615384615, 0.2962962962962963, 0.3076923076923077, 0.2962962962962963, 0.2962962962962963, 0.2222222222222222, 0.2222222222222222, 0.2962962962962963, 0.2962962962962963, 0.25925925925925924, 0.2962962962962963, 0.2962962962962963, 0.2962962962962963, 0.2962962962962963, 0.2962962962962963, 0.2222222222222222, 0.2962962962962963, 0.25925925925925924, 0.25925925925925924, 0.25925925925925924, 0.25, 0.2692307692307692, 0.3076923076923077, 0.3076923076923077, 0.3333333333333333, 0.2962962962962963, 0.2962962962962963, 0.3333333333333333, 0.2857142857142857, 0.32142857142857145, 0.32142857142857145, 0.2962962962962963, 0.3333333333333333, 0.3333333333333333, 0.3333333333333333, 0.2962962962962963, 0.2962962962962963, 0.2962962962962963, 0.2962962962962963, 0.2962962962962963, 0.2962962962962963, 0.2962962962962963, 0.2962962962962963, 0.2962962962962963, 0.2962962962962963, 0.2962962962962963, 0.3076923076923077, 0.3076923076923077, 0.3076923076923077, 0.3333333333333333, 0.3333333333333333, 0.3333333333333333, 0.3333333333333333, 0.3333333333333333, 0.3333333333333333, 0.3333333333333333, 0.2962962962962963, 0.2962962962962963, 0.2962962962962963, 0.3333333333333333, 0.32142857142857145, 0.3076923076923077, 0.2692307692307692, 0.2692307692307692, 0.2692307692307692, 0.3076923076923077, 0.3333333333333333, 0.2962962962962963, 0.2962962962962963, 0.2962962962962963, 0.2962962962962963, 0.3333333333333333, 0.3333333333333333, 0.2962962962962963, 0.2962962962962963, 0.2962962962962963, 0.2962962962962963, 0.2962962962962963, 0.3333333333333333, 0.3333333333333333, 0.3333333333333333, 0.3076923076923077, 0.3333333333333333, 0.37037037037037035, 0.3333333333333333, 0.3333333333333333, 0.3333333333333333, 0.3333333333333333, 0.3333333333333333, 0.3333333333333333, 0.3333333333333333, 0.3333333333333333, 0.3076923076923077, 0.3076923076923077, 0.2962962962962963, 0.2962962962962963, 0.3333333333333333, 0.3333333333333333, 0.3333333333333333, 0.2962962962962963, 0.2962962962962963, 0.2962962962962963, 0.2962962962962963, 0.2962962962962963, 0.2962962962962963, 0.3333333333333333, 0.3333333333333333, 0.3076923076923077, 0.3333333333333333]
0.24248888888888886
0.3
