# Supplementary material for: Cohesin and condensin extrude DNA loops in a cell cycle-dependent manner
Source: eLife. 2020 May 12;9:e53885. doi: 10.7554/eLife.53885 (PMC7316503; doi:10.7554/eLife.53885)
Supplement: Source data 1. [file elife-53885-data1.zip › inter3_output.txt]

DNA in Region I     DNA in Region II     DNA in loop     Relative loop position     Relative initial DNA extension    Timestep (s)  
[19.38936428999168, 20.277663968763495, 20.27575145611019, 19.956079803295232, 19.284746547814954, 19.27130939422335, 18.760913005314645, 18.74153706425278, 19.928958136616135, 18.03616431251514, 18.135147057222053, 17.912278566774052, 17.795907887377332, 19.54332269463773, 19.65526198041335, 18.694867262059425, 18.62493269940712, 17.683079401062315, 16.954656307832874, 17.69212660507405, 18.492374838365084, 18.465969341983342, 19.85259253078352, 19.427095609125526, 20.648748166608158, 22.401385231470915, 20.674297633654295, 19.48395736126666, 17.909998361099106, 16.841456562703932, 18.420601395176945, 18.128298470745786, 18.293611951577255, 19.048061470706244, 19.006435803724116, 18.253394531868707, 19.91753655599807, 18.970436937910705, 17.581175571930913, 17.104190839820205, 16.937342288521993, 18.02730240460081, 19.0376220084895, 19.184660596149442, 19.15437208802673, 18.389347374527844, 18.828773954614515, 18.7678156793358, 19.352498939487973, 19.092254463800362, 18.282053032956956, 17.64365801976147, 17.36954111105655, 18.992403865203286, 19.339927299430805, 20.18350123915958, 19.638855152852944, 17.95125605391978, 17.899668694208543, 16.86970674688872, 16.63380967480829, 17.56393654792293, 17.47438237988084, 17.486783455215807, 15.566151871466118, 14.23711507482996, 20.92485764432748, 12.66846095125431, 17.885172022412004, 18.733034098427034, 20.76344936578379, 20.872194669511515, 20.329997422751696, 20.384686357891802, 20.043260201492863, 14.086735418472495, 12.294631804904284, 11.716391548688865, 13.70271131569316, 17.344172207508535, 16.246730788257587, 16.89483585620316, 17.831674775018506, 17.779792095952068, 17.531534050558385, 18.41577166001518, 17.419975169600107, 18.55588887710495, 18.49507522128902, 17.654298277619976, 17.942933291054157, 16.526117933641466, 16.99376385538742, 16.329302016286263, 16.64713404556467, 16.62654816890328, 15.389193336898858, 16.834649315364167, 16.474842361815856, 16.50318655092427, 16.180612648485756, 17.118755890308627, 17.09323330974969, 17.6667213215749, 16.12000988874692, 15.214081119761225, 15.301855607013891, 15.784633646122073, 16.42537209591395, 16.805434078613573, 13.722387805039663, 15.05455179676475, 15.161883456211058, 14.718520619435354, 14.161185773220534, 15.004743295065683, 15.65689688335021, 15.300517361875428, 15.905295500123248, 12.716324783947531, 12.699672192700964, 12.70186726394407, 12.450139398532226, 12.50055496207043, 12.179501078646744, 11.998579105648945, 13.387626410881206, 14.171967742274163, 13.631125205582025, 12.405494845735781, 11.58246434865547, 12.670610812699131, 12.79053186071469]
[22.29411988968273, 22.284818381430018, 22.345230492739, 21.635627056151172, 20.75800612703987, 20.599310159103037, 20.487782588678666, 21.316567716736458, 20.73853969912895, 20.30055050798225, 19.232583018767727, 18.914030951348, 19.46786384592655, 19.74084885060935, 20.824616703968296, 21.083648110796663, 20.695765905245374, 20.931572922778933, 21.35545155853259, 20.446912812671044, 19.590978534756363, 17.666163481177485, 16.051309306398597, 15.871679037220439, 15.107694165306922, 14.552124549730749, 14.418849027438753, 13.908011778486777, 15.017787371304308, 15.579791075872883, 15.081763852996719, 15.553920210480289, 15.265532389290744, 15.330831059631375, 16.259596178196364, 17.276687504582746, 16.089638673849272, 16.77575654294293, 17.92226417460223, 17.682921683496275, 16.66916517894139, 15.16434281170491, 14.896544490871861, 15.759481193829501, 15.712507708350419, 17.531696837199135, 17.863218800800716, 17.770871599631445, 17.75675478816891, 18.404601661895967, 18.547427223400177, 18.855978181692073, 19.961624353738923, 18.922811472577184, 17.140499410066298, 15.9448906932118, 15.394914068083503, 16.684024205663697, 15.984391468075513, 16.683139709731904, 16.116130112056783, 17.415771685004938, 18.88437198768459, 18.863929670382394, 18.76095165182446, 19.778660439190748, 15.914267971201516, 14.438754523386693, 15.03758311124668, 15.204652343780445, 17.645555154562903, 18.708890214548518, 17.636087044170576, 17.492601349189886, 15.989988385980887, 14.409227169055644, 14.40595298001028, 13.309771720773556, 15.489879080949379, 15.87309332674253, 16.6575046217638, 16.965317575475776, 15.991506341482442, 17.792638902981295, 16.8165258739435, 16.196136386470343, 16.31259290839489, 14.80188795264066, 16.44100431608718, 17.630902651235353, 17.23000821760111, 17.997879402237523, 17.21488136680715, 16.293107284851267, 17.573185253839576, 16.443245390733768, 17.21103633049278, 16.400428972165955, 17.888194804190153, 18.767196897026007, 19.556422549724985, 17.934267609627305, 17.214178546949604, 15.239604650059047, 16.212067543412083, 16.355951049949745, 14.98519231582582, 14.798414687707526, 12.77211355327974, 13.737130832438556, 13.18276206346985, 11.748696708858517, 13.72524540354067, 14.26387022942521, 13.678318707976638, 13.87581820709858, 13.319986169978545, 13.38995601368098, 13.150849366739248, 15.19969754031319, 14.49916419767374, 12.190895932533454, 11.834549557132638, 10.546963782592782, 11.93159312885595, 11.569722837949703, 12.630692358148682, 12.264500970933131, 13.88026992082251, 15.03255326043418, 16.53185790783573, 14.6357781259872, 16.111883391235665]
[6.816515820325591, 5.937517649806485, 5.879018051150811, 6.908293140553594, 8.457247325145179, 8.629380446673611, 9.251304406006689, 8.441895219010767, 7.832502164254913, 10.163285179502608, 11.132269924010222, 11.67369048187795, 11.236228266696116, 9.21582845475292, 8.020121315618352, 8.72148462714391, 9.179301395347508, 9.88534767615875, 10.189892133634538, 10.360960582254904, 10.416646626878556, 12.367867176839171, 12.59609816281788, 13.201225353654037, 12.743557668084918, 11.546490218798336, 13.406853338906954, 15.108030860246565, 15.572214267596582, 16.078752361423184, 14.997634751826338, 14.817781318773926, 14.940855659132001, 14.12110746966238, 13.233968018079523, 12.969917963548546, 12.492824770152659, 12.753806519146368, 12.996560253466857, 13.712887476683518, 14.893492532536614, 15.30835478369428, 14.56583350063864, 13.555858210021059, 13.63312020362285, 12.578955788273019, 11.80800724458477, 11.961312721032757, 11.39074627234312, 11.003143874303673, 11.670519743642869, 12.000363798546458, 11.168834535204532, 10.584784662219526, 12.019573290502898, 12.37160806762862, 13.466230779063551, 13.86471974041652, 14.615939837715942, 14.947153543379375, 15.750060213134928, 13.520291767072136, 12.141245632434567, 12.149286874401795, 14.172896476709424, 14.48422448597929, 11.660874384470999, 21.392784525358998, 15.577244866341315, 14.562313557792523, 10.090995479653309, 8.91891511593997, 10.533915533077726, 10.622712292918312, 12.466751412526248, 20.004037412471863, 21.799415215085435, 23.473836730537577, 19.30740960335746, 15.282734465748934, 15.595764589978614, 14.639846568321063, 14.67681888349905, 12.92756900106664, 14.151940075498116, 13.888091953514476, 14.767431922005, 15.14222317025439, 13.563920462623798, 13.214799071144672, 13.327058491344735, 13.976002664121012, 14.291354777805434, 15.877590698862472, 14.279680700595751, 15.43020644036295, 15.899770332608362, 15.264921712469878, 14.13696283399399, 13.229616552049723, 12.762964801789263, 13.446976500064066, 14.19258814330071, 15.593674028366054, 16.167922567840996, 16.92996783028903, 18.21295207716029, 17.9169516661704, 19.302514350806312, 17.95743508894787, 21.59485013149049, 21.69675149437673, 19.61287114024827, 19.517609151139435, 20.66049551880283, 19.619438497835738, 19.523116946671244, 19.809526624443592, 19.443855133137504, 20.583977675739277, 21.301163609625295, 23.607236803522476, 24.215311044335134, 25.45248125533679, 24.388905792497308, 24.931698056401352, 22.481681230970114, 22.063531286792706, 20.988604873595463, 21.06195189383004, 20.3856777435088, 21.19361106131367, 19.597584748049645]
[0.5526315789473685, 0.5945945945945946, 0.5945945945945946, 0.5675675675675675, 0.5675675675675675, 0.5384615384615384, 0.5384615384615384, 0.5384615384615384, 0.5526315789473685, 0.5526315789473685, 0.5526315789473685, 0.5405405405405406, 0.5675675675675675, 0.5526315789473685, 0.5526315789473685, 0.5405405405405406, 0.5405405405405406, 0.5135135135135135, 0.5405405405405406, 0.6170212765957447, 0.5263157894736842, 0.5405405405405406, 0.5405405405405406, 0.5405405405405406, 0.5135135135135135, 0.5135135135135135, 0.5263157894736842, 0.5405405405405406, 0.5405405405405406, 0.5, 0.475, 0.5, 0.5, 0.5, 0.5128205128205128, 0.5263157894736842, 0.525, 0.5135135135135135, 0.5135135135135135, 0.5135135135135135, 0.5135135135135135, 0.5263157894736842, 0.5263157894736842, 0.5263157894736842, 0.5263157894736842, 0.5405405405405406, 0.5405405405405406, 0.47619047619047616, 0.46511627906976744, 0.5384615384615384, 0.525, 0.525, 0.525, 0.5384615384615384, 0.5909090909090909, 0.5909090909090909, 0.5909090909090909, 0.5405405405405406, 0.5, 0.5405405405405406, 0.6595744680851063, 0.5277777777777778, 0.5405405405405406, 0.5405405405405406, 0.5526315789473685, 0.5405405405405406, 0.5135135135135135, 0.5135135135135135, 0.6086956521739131, 0.5135135135135135, 0.5526315789473685, 0.5405405405405406, 0.5384615384615384, 0.5526315789473685, 0.5384615384615384, 0.5128205128205128, 0.5384615384615384, 0.5128205128205128, 0.5128205128205128, 0.5263157894736842, 0.5263157894736842, 0.5, 0.5, 0.5348837209302325, 0.5581395348837209, 0.5581395348837209, 0.5581395348837209, 0.5813953488372093, 0.5263157894736842, 0.5263157894736842, 0.5135135135135135, 0.5263157894736842, 0.5128205128205128, 0.5384615384615384, 0.5384615384615384, 0.5263157894736842, 0.6170212765957447, 0.5, 0.5, 0.5, 0.5135135135135135, 0.5, 0.55, 0.575, 0.5526315789473685, 0.5641025641025641, 0.4375, 0.5384615384615384, 0.5405405405405406, 0.6086956521739131, 0.6222222222222222, 0.575, 0.5675675675675675, 0.525, 0.5681818181818182, 0.5128205128205128, 0.5581395348837209, 0.5581395348837209, 0.5675675675675675, 0.6097560975609756, 0.5833333333333334, 0.5714285714285714, 0.6136363636363636, 0.6382978723404256, 0.6363636363636364, 0.6382978723404256, 0.6222222222222222, 0.5641025641025641, 0.6304347826086957, 0.6590909090909091, 0.6739130434782609, 0.5945945945945946, 0.6363636363636364]
0.24512634805911176
0.1
