# Supplementary material for: Cohesin and condensin extrude DNA loops in a cell cycle-dependent manner
Source: eLife. 2020 May 12;9:e53885. doi: 10.7554/eLife.53885 (PMC7316503; doi:10.7554/eLife.53885)
Supplement: Source data 1. [file elife-53885-data1.zip › inter4_output.txt]

DNA in Region I     DNA in Region II     DNA in loop     Relative loop position     Relative initial DNA extension    Timestep (s)  
[35.82180213676171, 37.72882965496871, 35.478282605748376, 32.880117539938745, 35.0289233053278, 32.41458127912691, 32.10113581384456, 32.31744654145812, 33.45567272079319, 32.67849249344205, 34.522041785203925, 35.882734598534356, 34.27181078118804, 34.1737822098436, 32.71954281010599, 33.733280268225116, 33.424356389314276, 31.261167248801886, 31.220434195541433, 30.80556039355101, 33.165963028205645, 8.234837799717912, 35.536481563182896, 34.35763127467007, 33.90936568724839, 31.589361801605236, 32.358862178296306, 31.0123129072146, 29.974828071226376, 29.75629816930414, 30.255532726826846, 27.071280744828783, 28.217634801972324, 28.43352313161706, 28.930056514952785, 28.88088417639017, 29.40450289444034, 29.442186773408984, 31.415091838799015, 7.330378293815867, 33.15878381850635, 32.276865185495566, 30.77173745186167, 31.123785661783838, 29.393868351130184, 29.195190167019085, 28.65819936523548, 29.200093500316243, 28.746130205341874, 28.84417098616008, 28.18121681478524, 27.932334064868453, 28.552473914741658, 27.615497095749205, 27.57574346822496, 28.145675206082537, 26.589483106476088, 28.38056733423187, 29.095538598600626, 28.460916047545485, 32.0502465217203, 32.045071999455324, 29.22592330427225, 30.084157564585798, 29.545141244575056, 28.103446797634298, 28.773852512127206, 28.10936489871781, 30.42118195500012, 31.36996829111501, 30.89722143368885, 29.707284841143107, 27.599906934543963, 27.646818329680585, 29.095607893273673, 30.33107245636836, 29.89617178505712, 30.218820336446946, 29.407374712282905, 29.189632275794022, 30.287487457696297, 29.98572818199179, 29.15304643567992, 28.00165267961183, 28.061659182121115, 30.54292267365662, 30.185092624779365, 28.696777377098442, 28.234679001175557, 28.817062732614612, 28.363627272785454, 28.237756543849876, 28.428958494798458, 28.533254603206423, 28.50238653609548, 28.493691892911357, 27.897336237500785, 27.423509666786774, 27.56957899239798, 26.936910120733344, 28.056512066508915, 29.953423513582266, 28.640534986413044, 30.450184590217084, 31.501177312392176, 30.147334358768507, 32.382861040827635, 31.820219813885803, 30.862090207741844, 30.788796186862402, 28.591288873927184, 28.319893418323403, 28.952373003084727, 27.903802100328303, 28.12232026209307, 29.46215471516153, 28.324253141954536, 28.82311112619646, 29.297619047619047, 29.91971805707688, 28.24109461580124, 27.793530659791465, 26.940253774742317, 27.23269920606053, 26.548426107345904, 27.54559500984812, 27.991045506550535, 28.564490010313733, 28.864258347497504, 28.494073981295927, 27.43111404087014, 26.90659896628388, 27.902391532432265, 28.89301353310778, 28.456782801153885, 29.155954998378053, 28.747861760803392, 28.970231977801046, 28.717181302227864, 26.698724720563085, 28.76621641287523, 28.402924993085886, 29.88865304162952, 30.392515929228715, 29.333992178026335, 30.23508959082937, 30.046623898608733, 29.184978450171517, 29.319934795703055, 28.914590611492613, 29.48863171501972, 29.865989237130933, 29.912607995473437, 30.234656040176468, 29.49259795667932, 28.94835694704747, 29.4318645588869, 29.413252460619386, 27.371904524576703, 29.294904142182016, 28.64388655686559, 27.819106196285087, 26.539218660120138, 26.890120056299693, 28.06188929568497, 29.10931910026687, 29.08152615927625, 29.53125954198473, 29.738029666815866, 29.20684745995289, 28.311844887094516, 28.223969576443796, 28.148375679044644, 25.515002444025846, 25.819055264169716, 24.727951532462694, 25.18003451422557, 25.093563962540642, 24.671881227866432, 26.510030614347528, 25.949932612256042, 28.247293570954398, 27.00739529992685, 28.887603288604453, 28.933712999907208, 28.228671592059065, 28.297297640394167, 27.130401076410884, 25.96645058832669, 27.077713280426565, 26.38563492183142, 26.424661105318037, 26.567514905131507, 26.31292907766673, 26.77981133589969, 26.72570624081303, 27.26117120516699, 26.945770355582273, 28.168721111917414, 29.327721368554926, 30.78779156470212, 30.25306969701319, 29.55886402722974, 29.246330479452055, 29.165111514566018, 29.339702004841833, 29.35816852994508, 29.285176347062475, 28.06066319103775, 28.575875502190787, 27.507086472616734, 30.266887950110643, 28.899265530251753, 28.72836728168286, 27.689277853102375, 26.858808287810827, 26.71331465720344, 26.242860154590012, 28.094742028446593, 25.83438756036203, 25.61477606808821, 26.093194537964187, 26.01783340253958, 25.674656542922378, 24.873444347333695, 25.170557058575255, 24.647980448337783, 23.439561006689082, 24.630299791828413, 24.53647490537588, 24.22282046280347, 25.17911943305478, 25.73709458027134, 26.94431227729641, 25.988311050041325, 25.249389513378333, 26.795843969006107, 28.762718717972607, 29.046616738397027, 27.810113652374017, 26.619813371516535, 25.81469444694158, 25.096216209448208, 26.60624633105396, 26.622300253771584, 26.32492925370674, 26.00972229373442, 26.494370933215286, 25.978534151753486, 25.578989493291424, 25.617284343209494, 25.572495836953372, 26.89932290089817, 26.967794753028777, 26.911838462022526, 26.700805939671397, 25.96018442751936, 24.6316664305459, 24.506370969304392, 23.81167665638076, 23.876750322709555, 23.694767025981378, 23.825269432552155, 24.579862384760226, 24.248660253891863, 23.914524811228894, 24.18815792279966, 23.59529113081564, 23.71094063454832, 24.676838321356307, 25.093451654960674, 24.84873336368262, 24.262971602296734, 24.607300229961034, 25.585951879439456]
[8.147864678157868, 8.130140609008045, 9.58180755151844, 12.371614932538696, 10.484359078179303, 10.628656621262682, 10.4633112020536, 9.766516661309334, 9.809692754139675, 9.860430937408246, 9.55290626597795, 8.960368029444998, 9.17574935283519, 8.910197105739828, 9.660379663395949, 9.138724157151543, 10.376416964437638, 10.675672975387865, 11.08009635908592, 11.398338916949264, 10.331027075198868, 37.69287729196051, 7.561460365496371, 8.477009489254815, 8.757613582893292, 9.210049092184214, 8.33651940749548, 6.963586300088652, 7.865505743683709, 8.771214728303391, 9.70278490552495, 9.75888472784386, 8.66087959281056, 7.667401852152418, 9.479558504191889, 9.617658093027691, 10.291418988046672, 11.004875582527358, 10.43594653607629, 37.477591260016126, 6.922767730198808, 8.161420261294557, 7.689755101778182, 7.969117919680491, 8.207788876553067, 8.389640562754028, 8.970329126373787, 8.958528697094472, 8.656520421536305, 9.327757459348526, 10.170712289492961, 9.04849822645265, 10.509923208905256, 9.829666196679506, 9.778502102637916, 9.582847792859289, 9.795432228568542, 10.555208230776802, 11.092378786342369, 11.972817527015339, 10.403416452371296, 9.10077843382745, 10.067048409457724, 8.967903128181142, 8.985788180866695, 8.911767513038527, 8.486799292506522, 9.35258693836871, 8.835576046931468, 10.155969432345952, 9.530426686672884, 9.288533808710973, 9.863915954221135, 10.126311457364697, 10.275753519977894, 10.38152070845048, 10.372631452927536, 8.844317130762262, 8.990837191358025, 8.58608792098333, 8.675826091393002, 8.482215748659819, 7.936502798765837, 7.154316999470899, 7.9207677838849415, 8.541509822916003, 11.29385460153964, 11.679311969839773, 11.795806145900752, 9.947115338379128, 9.45650827834702, 9.466134826549116, 9.614706401265257, 9.872162739557815, 9.784010286228195, 10.308497432234805, 9.978803210309296, 8.876215362895842, 8.783268869143637, 9.232277537636012, 8.687146178408772, 9.106371246301528, 11.21430706521739, 11.416652542997362, 10.957305613439832, 9.59269792686767, 9.061755161469016, 8.47213073947842, 7.425277257912681, 6.993596821348595, 7.217106610259489, 8.629798030303519, 9.416207349522825, 9.692280927234346, 9.04565035434689, 8.109559481986636, 8.026098825630108, 8.083564377306718, 8.817164179104477, 9.135208820568995, 10.149827447331509, 9.609734727173848, 10.188559206056333, 9.446608197769946, 9.777424276491182, 9.02180737594964, 9.278280393362829, 9.112001125451226, 8.807908349604574, 8.565498496993989, 8.265546585928986, 8.052126813912096, 7.574776275998273, 7.382204768809409, 7.740517341423787, 8.709416951462865, 9.497921924187631, 8.462336125331603, 8.758750372356271, 7.5997987868348655, 7.078945453583288, 7.634166832819867, 7.6360640559632404, 7.732832522649372, 8.143659203099933, 8.243781076536425, 8.239211693561813, 8.841683525376023, 8.862763801175857, 8.742768493643691, 8.80075843110304, 8.313890767506571, 7.983943040775317, 7.682465377403661, 7.826007391341571, 8.60220740440292, 8.189872899313036, 8.631123444938513, 10.09327862093631, 9.786895291756815, 9.703516051044879, 8.382064889789273, 8.70615041507797, 8.427061292718014, 8.248082174168585, 6.666115135341212, 7.113342471259495, 7.178587786259541, 6.986607185983534, 7.738795303142673, 7.049662811875135, 6.383296312928007, 5.888278112063527, 5.223212582560386, 4.671080012562039, 4.5221620721481015, 3.7621562573479195, 3.36384490772542, 3.1447431430742547, 4.030935209443348, 6.423944258677948, 7.280352289684363, 10.876059954889051, 7.396841131886035, 6.120946028099434, 7.222668058271698, 8.131536520731844, 7.6284895619821365, 7.57929338050305, 6.622855570711142, 6.378461805189127, 5.9759004736359405, 6.206726567709108, 7.2712379156052, 6.277244420512581, 7.476377112800596, 7.810523549779904, 7.969263016267025, 8.213333790966324, 6.550359999722008, 7.50776367941987, 6.082078064673546, 5.670978461074468, 6.1329246575342475, 6.8628828888851885, 7.252874415844523, 7.379045618795413, 7.192557947151561, 6.2457243992997435, 6.032074389244991, 6.704726494189941, 9.316891302890095, 8.684913866413975, 7.772017103437015, 7.779412659717267, 6.311046764191618, 6.029648662975615, 5.966792883262077, 5.388969043413592, 5.079401367724026, 5.641335311989109, 5.3044954639906745, 5.683856858222574, 5.563046002432821, 5.338307523757941, 6.039287265020327, 6.137433784579166, 5.95658074126439, 6.95453554228234, 7.379918915592208, 7.711291703723784, 8.405597803725723, 7.5005873728094965, 7.270590337510905, 7.520611903393341, 6.764573117638973, 7.059265867958195, 6.9968694679959, 8.300005167538995, 7.844987879729344, 7.565461249367273, 7.1046953459103355, 6.273598607685276, 5.0726126068952375, 4.6798142051228995, 4.548276904197155, 4.311646459843291, 4.518006039914374, 4.646583351259603, 4.793396198958061, 4.852805514417501, 4.552727398880201, 4.2045630865879495, 4.278994372019474, 4.763169404065193, 4.32008720003002, 4.247222571914143, 3.7770355531980084, 3.6519942780752106, 4.090260432654247, 3.95307787211504, 3.8540499101194894, 3.8414786928654516, 3.9948187953928542, 3.8438804449246184, 3.9207084810738975, 4.176298174040482, 4.671397056793818, 4.444311518163021, 4.650352576744366, 4.516557694734082, 4.528976314168653, 4.3871929337522335, 4.398966896627698, 4.765179704578829]
[4.5303331850804245, 2.6410297360232446, 3.4399098427331887, 3.248267527522556, 2.9867176164928972, 5.45676209961041, 5.935552984101842, 6.416036797232554, 5.234634525067138, 5.961076569149708, 4.4250519488181235, 3.656897372020643, 5.0524398659767735, 5.416020684416571, 6.120077526498059, 5.627995574623336, 4.699226646248086, 6.563159775810251, 6.1994694453726495, 6.2961006894997285, 5.003009896595488, 2.5722849083215795, 5.402058071320736, 5.665359236075116, 5.833020729858315, 7.7005891062105505, 7.8046184142082184, 10.524100792696746, 10.659666185089915, 9.972487102392465, 8.541682367648201, 11.669834527327357, 11.621485605217115, 12.399075016230523, 10.090384980855326, 10.001457730582139, 8.804078117512983, 8.052937644063658, 6.648961625124696, 3.692030446168007, 8.418448451294841, 8.061714553209876, 10.038507446360146, 9.407096418535671, 10.89834277231675, 10.915169270226883, 10.871471508390734, 10.341377802589289, 11.097349373121824, 10.328071554491396, 10.1480708957218, 11.519167708678898, 9.437602876353086, 11.05483670757129, 11.145754429137122, 10.771477001058173, 12.11508466495537, 9.564224434991326, 8.312082615057003, 8.066266425439176, 6.046337025908409, 7.354149566717226, 9.20702828627002, 9.447939307233058, 9.969070574558248, 11.484785689327174, 11.239348195366269, 11.03804816291348, 9.243241998068411, 6.974062276539037, 8.072351879638266, 9.504181350145917, 11.036177111234903, 10.726870212954719, 9.128638586748435, 7.787406835181158, 8.231196762015344, 9.436862532790792, 10.101788096359071, 10.724279803222647, 9.536686450910699, 10.032056069348393, 11.410450765554247, 13.344030320917273, 12.517573033993946, 9.415567503427377, 7.021052773680996, 8.123910653061783, 8.469514852923695, 9.73582192900626, 10.679864448867527, 10.796108629601012, 10.456335103936283, 10.094582657235758, 10.213603177676324, 9.697810674853834, 10.62386055218992, 12.200274970317382, 12.147152138458384, 12.330812341630645, 11.756341755082309, 9.440205240116208, 8.645157948369565, 6.633162866785551, 6.041517074167991, 8.759967714363821, 7.055383797703352, 8.207649446635775, 10.212632534345476, 10.717606991789003, 12.691604515813328, 11.550308551373078, 10.131419647392446, 10.903916972437353, 11.332029383560041, 10.928285802851828, 12.149648032415357, 11.593324496496825, 10.385216773276476, 9.445073122354126, 10.10907793686725, 11.096734613034691, 11.371187019201354, 11.820692596169524, 12.174149616162914, 11.932597614202237, 11.230674100086635, 10.823508864235041, 10.82783330289792, 11.440427521710086, 12.803339373200876, 13.541274219804025, 13.022832191569462, 12.22478169808281, 12.30269985742233, 10.634628050159082, 10.254216315008975, 11.067431896867353, 11.024068325415863, 14.201476492602048, 12.654838133541482, 12.46290817409425, 10.975282902407242, 10.374651548121916, 11.022348618873732, 10.021129332634205, 10.214164407829452, 10.473338024452458, 10.317301403121085, 10.842640894863695, 10.210609853877244, 10.320119995362498, 10.603448963751243, 10.582878582419871, 11.18139465197911, 10.94943564854961, 10.878262541800066, 10.455624094442104, 11.03481685448699, 9.418200566061168, 10.152597392089532, 12.29882891392564, 13.25463092480189, 13.182818650982293, 12.190028530146446, 12.724565764391917, 12.305131369464254, 11.790152671755726, 11.775363147200602, 11.554357236904439, 13.13849230103035, 13.892734110628197, 14.46334620889183, 17.761784973413768, 18.009864723268244, 19.249886395389204, 19.55780922842651, 20.04259112973394, 20.683375629059313, 17.95903417620912, 16.126123129066013, 12.972354139361236, 10.616544745184102, 12.215555579509513, 13.445340971993357, 13.048660349669236, 12.07116583887399, 13.741109361606977, 14.954256031170258, 14.799431148862297, 15.735903272979451, 16.09943842104602, 15.725758527159384, 14.915833006728068, 15.442944243587728, 14.297916646386376, 13.428305245053105, 13.584966628150704, 12.117945097116259, 12.621918631723064, 10.20444475587801, 12.164852238313264, 13.27015751169579, 13.120744863013698, 12.472005596548795, 11.907423579313647, 11.762785851259506, 12.022265705785966, 14.193612409662505, 13.892050108564222, 14.288187033193326, 8.916220746999262, 10.91582060333427, 11.999615614880126, 13.031309487180355, 15.330144947997553, 15.757036679820946, 16.29034696214791, 15.016288928139815, 17.586211071913947, 17.24388861992268, 17.102309998045136, 16.798309739237848, 17.262297454644802, 18.288248128908364, 17.290155676404414, 17.714585767083054, 19.10385825204653, 16.915164665889247, 16.58360617903191, 16.565887833472747, 14.9152827632195, 15.262318046919164, 14.285097385192685, 14.991077046565335, 16.486037368982696, 14.644890163035697, 12.740411814031491, 11.153378094063974, 12.844898467896636, 14.314725379116194, 15.580610207148085, 17.130185182866516, 16.821141062050803, 17.19788554110552, 17.626793842096106, 18.178631246422288, 17.48762302687034, 17.874882496986913, 18.127614307750516, 18.029910142373005, 18.374776764166427, 17.396114012513877, 17.25321087495175, 16.82499213391228, 17.47910686029858, 18.2925930005665, 20.09129801625609, 20.341634752620397, 20.59806291096499, 20.670171805175404, 20.951183063899133, 20.833251874582395, 19.925318819846918, 20.40745930118352, 20.664766707697208, 20.135543903159856, 20.233311812390543, 20.344747847288662, 19.17280910189933, 18.88999065030524, 19.12229032214873, 19.84983546395103, 19.493732873411272, 18.148868415981713]
[0.20588235294117646, 0.17647058823529413, 0.17647058823529413, 0.2647058823529412, 0.29411764705882354, 0.23529411764705882, 0.14705882352941177, 0.14705882352941177, 0.20588235294117646, 0.17647058823529413, 0.29411764705882354, 0.23529411764705882, 0.2571428571428571, 0.2571428571428571, 0.23529411764705882, 0.17647058823529413, 0.20588235294117646, 0.29411764705882354, 0.29411764705882354, 0.29411764705882354, 0.29411764705882354, 0.8235294117647058, 0.23529411764705882, 0.20588235294117646, 0.22857142857142856, 0.17142857142857143, 0.17142857142857143, 0.17142857142857143, 0.2, 0.2, 0.29411764705882354, 0.29411764705882354, 0.2727272727272727, 0.23529411764705882, 0.2727272727272727, 0.30303030303030304, 0.3333333333333333, 0.35294117647058826, 0.29411764705882354, 0.8529411764705882, 0.14705882352941177, 0.15151515151515152, 0.14705882352941177, 0.23529411764705882, 0.2647058823529412, 0.23529411764705882, 0.23529411764705882, 0.23529411764705882, 0.2647058823529412, 0.2647058823529412, 0.2647058823529412, 0.2727272727272727, 0.2727272727272727, 0.30303030303030304, 0.29411764705882354, 0.2727272727272727, 0.30303030303030304, 0.3333333333333333, 0.3333333333333333, 0.38235294117647056, 0.2647058823529412, 0.2647058823529412, 0.2647058823529412, 0.2727272727272727, 0.29411764705882354, 0.29411764705882354, 0.2647058823529412, 0.29411764705882354, 0.29411764705882354, 0.29411764705882354, 0.29411764705882354, 0.29411764705882354, 0.29411764705882354, 0.29411764705882354, 0.29411764705882354, 0.35294117647058826, 0.3235294117647059, 0.2647058823529412, 0.29411764705882354, 0.2647058823529412, 0.2647058823529412, 0.23529411764705882, 0.23529411764705882, 0.23529411764705882, 0.23529411764705882, 0.2857142857142857, 0.3333333333333333, 0.3333333333333333, 0.3235294117647059, 0.3142857142857143, 0.2857142857142857, 0.2857142857142857, 0.2647058823529412, 0.2647058823529412, 0.2647058823529412, 0.20588235294117646, 0.22857142857142856, 0.22857142857142856, 0.22857142857142856, 0.2571428571428571, 0.2571428571428571, 0.2647058823529412, 0.29411764705882354, 0.29411764705882354, 0.2647058823529412, 0.2647058823529412, 0.2571428571428571, 0.23529411764705882, 0.2, 0.2, 0.22857142857142856, 0.22857142857142856, 0.23529411764705882, 0.2857142857142857, 0.2647058823529412, 0.2571428571428571, 0.22857142857142856, 0.2647058823529412, 0.29411764705882354, 0.2727272727272727, 0.29411764705882354, 0.29411764705882354, 0.29411764705882354, 0.29411764705882354, 0.2647058823529412, 0.2647058823529412, 0.2647058823529412, 0.29411764705882354, 0.2727272727272727, 0.2727272727272727, 0.2727272727272727, 0.24242424242424243, 0.2647058823529412, 0.2647058823529412, 0.2647058823529412, 0.2647058823529412, 0.2647058823529412, 0.2647058823529412, 0.29411764705882354, 0.23529411764705882, 0.23529411764705882, 0.2571428571428571, 0.22857142857142856, 0.2571428571428571, 0.2647058823529412, 0.2647058823529412, 0.2647058823529412, 0.29411764705882354, 0.29411764705882354, 0.29411764705882354, 0.2647058823529412, 0.2647058823529412, 0.23529411764705882, 0.21212121212121213, 0.21212121212121213, 0.24242424242424243, 0.23529411764705882, 0.2647058823529412, 0.28125, 0.25806451612903225, 0.25806451612903225, 0.2903225806451613, 0.30303030303030304, 0.29411764705882354, 0.2, 0.2, 0.2222222222222222, 0.2222222222222222, 0.2222222222222222, 0.2222222222222222, 0.22857142857142856, 0.20588235294117646, 0.17647058823529413, 0.2, 0.17142857142857143, 0.16666666666666666, 0.13513513513513514, 0.13513513513513514, 0.11428571428571428, 0.11428571428571428, 0.11764705882352941, 0.2727272727272727, 0.2727272727272727, 0.2647058823529412, 0.23529411764705882, 0.23529411764705882, 0.23529411764705882, 0.23529411764705882, 0.23529411764705882, 0.23529411764705882, 0.23529411764705882, 0.17647058823529413, 0.17647058823529413, 0.23529411764705882, 0.17647058823529413, 0.20588235294117646, 0.20588235294117646, 0.22857142857142856, 0.22857142857142856, 0.21621621621621623, 0.22857142857142856, 0.19444444444444445, 0.21621621621621623, 0.2, 0.2, 0.22857142857142856, 0.22857142857142856, 0.2, 0.17142857142857143, 0.21212121212121213, 0.20588235294117646, 0.2727272727272727, 0.2727272727272727, 0.2727272727272727, 0.18181818181818182, 0.20588235294117646, 0.20588235294117646, 0.20588235294117646, 0.2, 0.2, 0.18181818181818182, 0.18181818181818182, 0.21212121212121213, 0.20588235294117646, 0.20588235294117646, 0.21212121212121213, 0.21875, 0.21875, 0.21875, 0.25, 0.28125, 0.28125, 0.25, 0.25, 0.25, 0.24242424242424243, 0.18181818181818182, 0.18181818181818182, 0.24242424242424243, 0.24242424242424243, 0.24242424242424243, 0.2647058823529412, 0.21212121212121213, 0.18181818181818182, 0.18181818181818182, 0.18181818181818182, 0.18181818181818182, 0.18181818181818182, 0.18181818181818182, 0.18181818181818182, 0.18181818181818182, 0.15151515151515152, 0.15151515151515152, 0.17647058823529413, 0.17647058823529413, 0.14705882352941177, 0.14705882352941177, 0.14705882352941177, 0.14705882352941177, 0.14705882352941177, 0.16666666666666666, 0.11764705882352941, 0.11764705882352941, 0.14705882352941177, 0.15151515151515152, 0.17647058823529413, 0.17647058823529413, 0.17647058823529413, 0.17647058823529413, 0.18181818181818182, 0.18181818181818182, 0.18181818181818182, 0.15151515151515152, 0.15151515151515152, 0.15151515151515152]
0.20373149183787054
0.1
