# Supplementary material for: Cohesin and condensin extrude DNA loops in a cell cycle-dependent manner
Source: eLife. 2020 May 12;9:e53885. doi: 10.7554/eLife.53885 (PMC7316503; doi:10.7554/eLife.53885)
Supplement: Source data 1. [file elife-53885-data1.zip › inter5_output.txt]

DNA in Region I     DNA in Region II     DNA in loop     Relative loop position     Relative initial DNA extension    Timestep (s)  
[26.67875032468858, 25.987998338889874, 25.485116429018387, 27.84573299638886, 25.046115188173722, 22.94829737313747, 22.026903348739094, 22.210323180900637, 20.970201912689088, 19.89660100146376, 20.487680613675284, 19.87801096568029, 19.91123847324181, 21.622683040245597, 22.372835189230543, 23.086182431593855, 24.97925542307598, 25.11686495216806, 23.64750371449238, 21.434816158268315, 21.50140946705513, 21.15244783274511, 21.549613886726952, 23.016094013923375, 21.999419263882103, 21.744447898537285, 21.046659383511013, 22.11120509257612, 23.599859921541974, 23.66240422723292, 23.849381475427943, 25.976652648559615, 30.579198447064336, 30.263808262801685, 23.675943514040018, 23.307361707175378, 24.413663963410187, 25.377920495936635, 24.63963109672806, 21.9310384935758, 22.873540385796204, 21.816247741620753, 21.53304360875537, 20.170032256681488, 20.328615712932738, 19.110694862684944, 18.9594891929312, 19.516822159255703, 19.958588139367215, 20.40865144866476, 19.912548316500676, 19.103785333192878, 17.354349909912553, 17.755681501469237, 19.607841980349765, 21.518007071776914, 22.61266159138608, 21.78133919908955, 20.73578365288691, 20.451002131762205, 18.84891854160263, 20.803936742630174, 20.86623411156875, 23.03557700564132, 23.795540821321065, 22.245965993334917, 21.745245742500636, 20.36397644029192, 18.928899884314895, 20.087155339027106, 20.053056236817792, 18.879411869405782, 18.69639813851429, 17.21579739903277, 16.786684155003037, 17.294706969698254, 16.216044673546364, 17.426912125161014, 17.62050605822354, 17.255818492004835, 18.35732540666981, 18.00571304561477, 17.957557806172613, 18.683149018997423, 16.981810872246214, 19.87895090497099, 19.875584511062755, 21.715636332261518, 19.83294176620025, 19.541103424288682, 20.421917282247094, 22.043832716984994, 23.05456537687172, 24.964915703836706, 22.87029374380559, 22.90524147913873, 19.34297788084327, 16.73257298885452, 15.28356863058322, 17.624264984623743, 18.13727038804784, 18.53409871445121, 19.193568637281267, 16.66968702932128, 17.09686871575589, 16.302603458670006, 15.891948183448806, 16.619885122450306, 15.632724865765736, 14.642230905423194, 14.622354710416518, 16.08787988039792, 17.60702756385828, 18.360964034815524, 16.444837666365792, 19.12256871219144, 18.269861393530363, 18.260653394906193, 17.998929336449383, 17.04828400737992, 15.904309907989818, 17.044800613312688, 17.20708903777977, 17.31564159123552, 17.969197566462523, 16.483585817164276, 16.714065461605944, 16.427965870096084, 16.073052633171756, 13.874838659950338, 16.522693339348216, 16.091266532749223, 17.980670327236666, 19.733020906745793, 19.20123031892, 20.161896446248228, 21.2941266219116, 20.72615427524294, 19.511945260591972, 21.155782894135676, 19.965256634138143, 18.82790855420511, 18.161543511052564, 15.49489788231285, 13.785364510609073, 12.527889334747568, 13.622021533203533, 15.965616891032846, 14.636993528866713, 16.685542919622904, 15.75081015993381, 15.787272917724046, 15.671050760661428, 15.072477911222604, 13.182275869401085, 12.683011134980829, 16.677576228551402, 14.714412615153584, 14.105077496879296, 13.947850099233923, 12.332187598049384, 12.831319118170784, 13.057892908123364, 12.24653342642626, 14.18952379544793, 14.50697306609006, 12.23016761641326, 11.521541411173514, 11.984226301781753, 12.674986991232588, 14.13225167396398, 13.974283399630762, 13.764916618447424, 13.69099917709162, 13.298748258041526, 13.624300186868565, 13.172416305584681, 13.400045871246679, 14.00600466138778, 12.050775891675347, 11.662922351901011, 11.080157398376302, 12.072988185949926, 10.653911864967307, 12.420530196154838, 12.624271371871087, 14.01797908183566, 14.878736852571192, 14.287869772881143, 15.992689601330257, 14.266016859110264, 13.103171961978047, 10.818117670676898, 11.960907589360321, 12.667252244421611, 10.849187336339678, 13.7893592743805, 16.341353930801965, 15.636647500512106, 16.684118779752858, 14.619395057323308, 13.819578598204862, 13.798066507116642, 13.594902229514739, 12.8131619028306, 14.09039306502594, 13.491447586631212, 13.29594190579924, 12.517844867006152, 12.587036127539177, 11.053633595226277, 11.951972760992776, 10.487963217065007, 9.403992759251144, 9.612872052070095, 9.096723302119303, 12.65293819744237, 12.861583762381581, 13.308374632913502, 13.425843051827444, 14.371597980698757, 16.418943404261253, 17.3249392078269, 17.39866598912287, 16.56921027238646, 15.805876985902481, 15.17163597657182, 13.377047917901937, 12.547860005565635, 11.48252511162422, 11.984074770607755, 13.074025775266055, 13.170530693686821, 14.397422207982325, 13.833476473573892, 13.711945141591768, 11.366123573667466, 10.947311024047007, 11.459425058918939, 12.570643801118282, 12.229127163896212, 11.21089451006593, 10.689799085796917, 10.72019603232277, 11.385342056322862, 13.980199099213602, 15.162000295450685, 14.520048181159773, 14.18059788903985, 12.887886205633059, 13.424128053672671, 12.542924055075277, 12.110964609333813, 10.382104609630455, 12.252779335393015, 9.809118417468003, 8.33064065484741, 9.664565425676226, 9.038592374708557, 9.406699150873166, 7.572579392167836, 8.855596253590686, 5.166116792029345, 5.131409613979472, 5.7868518088630925, 5.69720879245645, 8.971105784849327, 12.597203678362135, 11.856031353374075, 12.778309828777008, 10.805587884246426, 11.145739429920406, 11.853889887866924, 14.820433538607746, 15.635485088664218, 13.885681697788701, 15.028208048333575, 14.021231787574282, 12.19023843808802, 14.41908693765692, 15.861868448811679, 16.402408029654005, 15.664861651553181, 14.298010613258668, 18.17088681634901, 16.009361487022588, 15.748503714168487, 13.442594933488902, 13.531725866027006, 14.028624544683536, 12.07740306302046, 11.683922890549708, 11.095696661113907, 10.349791811816917, 11.480630098057498, 13.93161741302246, 15.369480938381718, 13.395028163976631, 13.24491207362629, 11.639234995887117, 12.043221836149012, 11.174803047481685, 12.75929874692934, 15.084257887416634, 11.6522009926327, 11.938925790070876, 13.480997848510704, 12.968959972008856, 10.042192102840055, 11.23525923351638, 11.393637689871074, 10.396652254250085, 9.71336789340696, 11.276081368384398, 12.82512218334484, 13.717302709281846, 14.292868889894699, 13.81292042544841, 12.069897679737414, 11.356164718645434, 13.084377323029248, 13.973100174437334]
[17.82452619313494, 17.13037538717656, 17.558185097938722, 17.093894823495376, 16.35267886573604, 16.527417664505933, 16.265648569688256, 16.719259605158246, 18.547870884045093, 16.19581570931993, 16.580125959180755, 15.564771042218773, 15.111355072586235, 16.80066555592765, 17.2847290870286, 17.195082955154067, 18.15007432682568, 16.97063422776779, 16.488580171065912, 15.863496264772692, 15.139395260963457, 15.307820790824229, 16.236063635553165, 17.26135802328341, 16.266836838559474, 16.03060451409398, 15.478240185669222, 15.829454978438243, 17.821951166818383, 17.15167098437953, 17.217067113401203, 16.806238998180206, 15.124282740426715, 15.890020219132644, 23.675943514040018, 23.307361707175378, 14.461291214886396, 13.359072232821577, 13.528630644364828, 13.095160630980383, 12.285462951747997, 12.913902714455723, 11.952134787928628, 12.561674346750054, 11.897187670017459, 13.71237949921425, 14.755302810457813, 15.91565499564741, 17.296792470278994, 17.316444919996997, 18.217283919848374, 16.387533468655008, 15.610250456824886, 14.938872641313441, 14.2812686575074, 15.555396573816875, 16.108499380419616, 16.668535211340743, 15.425899347429304, 15.455017383943154, 15.15271019640183, 14.5779093453699, 15.599077131770288, 12.881772429339595, 11.070497294613077, 11.3881579338727, 11.361344692769816, 11.371203790175223, 14.127910775227232, 16.90947187946338, 17.85383368005498, 17.00727584624219, 14.756218703475714, 13.94693022787256, 11.833699994379922, 12.058652336226608, 10.412463369688552, 10.13941919010654, 9.176780155664828, 10.639249877092443, 11.14634824527277, 10.710047512571187, 10.453287770652578, 10.557701986742458, 11.364378322315645, 12.768755774105387, 12.721366503343038, 12.844015848669814, 13.221495170708895, 13.15292365961453, 14.416367080321255, 13.88060369849282, 14.65822823561593, 13.955287579471744, 14.755290377457715, 8.59174761083584, 8.533357250503776, 6.770666632910249, 9.620335095179698, 13.349445177513498, 13.194011162559743, 11.86889989975891, 10.338898322386278, 9.916106294081125, 9.138611534793156, 9.726799848842177, 8.955116177579274, 7.191140465356422, 6.322651972176084, 6.695648616860696, 6.603188556899878, 9.59590553557405, 11.112289821879902, 11.326343977236483, 9.630113980863715, 10.912056029433085, 11.186458853924297, 12.317894957145393, 9.836994779386334, 8.392959644862428, 7.637209554757474, 8.300773309558423, 10.063941135569213, 10.370095766198189, 9.951760315138742, 9.133253063113965, 9.714232102436823, 9.89359965583581, 10.942208302292714, 9.169127191104145, 11.542099096079877, 9.268524400329673, 8.345971303500953, 10.013869180222475, 9.888416099518853, 9.615398457574985, 9.397065581403858, 10.41835103417474, 9.7278717537007, 10.06537747757222, 9.802504869091633, 11.883594411939562, 11.56085641462845, 12.517204306879783, 11.3025525557306, 7.871314083114092, 7.648700744526448, 7.664430673060731, 4.319790378165293, 5.391906753794593, 5.703922916290372, 5.93535013697395, 5.048111680280423, 3.8576583806645877, 3.1740751376884244, 5.1388215756939655, 4.121733749532681, 5.791335692076662, 5.173099543811539, 5.817476959879173, 4.835711542083726, 4.465178327808252, 4.303371330769554, 3.7668215188590843, 4.768314324270058, 4.36383289210379, 3.075552313189344, 4.9879425523316865, 4.060140300645175, 4.652578790099334, 5.006576292623826, 3.1336403493152476, 4.148111896297671, 4.057241061994788, 3.7553786752954044, 3.7969893156199275, 3.707860161178888, 4.3140113993238565, 4.75362905228239, 4.415008441371271, 4.947732187413713, 4.157392981455481, 3.26365832948618, 2.927395718779071, 3.0010545565364968, 3.222288633959696, 3.2354733051543425, 3.6306773018202625, 3.7622270862753053, 4.326206567099925, 4.113187656295926, 4.092987006612117, 3.875559005570466, 3.6285146871404086, 5.104878765855084, 5.00898119741761, 4.381343873610461, 5.093750365828013, 5.333760569737798, 4.18368677241755, 4.788302014543341, 5.822847859273084, 4.831936471931008, 3.7223997259752526, 3.0206487888582583, 4.6916398260759244, 4.761132703930363, 4.928683667425356, 3.6112107566913654, 4.199898248726626, 5.04506738826865, 4.073683389628192, 3.163409812345903, 2.889663617810843, 2.3461926773083728, 3.5734634956958287, 4.519271840565047, 5.0002081287773095, 5.144689134611635, 5.444227828353528, 5.549868293310023, 5.563226684286953, 6.07895741621175, 5.116795589836674, 4.129643388837863, 5.2136375385250044, 3.1788740468564294, 3.78317252103, 5.518446728233101, 5.294897017159602, 4.738200140557511, 3.629164952595726, 3.6025814326111045, 3.9114824944611537, 3.3858007427728314, 3.6557732040334665, 4.824335358333723, 4.972552447332713, 4.81853561705328, 4.6284002239462865, 4.064869872607861, 4.017741777994899, 4.37538902614944, 5.202675453502623, 4.66052787776419, 3.7803552516183476, 5.304050567257577, 4.663947379284732, 6.3378483946313695, 6.534432883279979, 4.757940962722547, 4.920503049374218, 4.497054206453411, 3.546105631351858, 4.185681847546247, 4.526287388250007, 4.149425304734139, 4.011117594819968, 3.873284348590214, 4.394654945882635, 4.003183760328396, 2.581215197709919, 4.056527340725232, 3.998614936266071, 3.3431727413824515, 4.355397321297031, 4.563652522499444, 4.969828572939701, 4.8876462896293, 5.243229528528081, 5.0590702835484755, 4.216464800115983, 5.346968343789472, 4.273753921251646, 4.050017278433704, 3.458708885399674, 3.595050958536764, 3.3327338865301854, 3.3582871641686936, 3.629411095785506, 4.974154024541358, 4.65887532846266, 4.196429304128804, 4.298350296526973, 5.359506061839247, 5.006020804467072, 3.8978019965312853, 4.462847376560507, 4.083129351204435, 5.597536360918693, 4.298325922450196, 4.451875249127002, 4.589574675649752, 3.8919023577028136, 4.422488191981806, 4.669237342503402, 4.660362835124462, 3.784726211894051, 3.818122709447487, 3.5103739061853316, 4.356805948507558, 4.458409331523332, 3.423690327902122, 4.034906709014034, 4.662222340481222, 5.727600768497989, 5.518749138316789, 4.2761967777053265, 5.19281171884239, 3.2789615704279482, 3.3849183412659816, 4.065769826324042, 3.8520783649509482, 4.263183636391377, 4.401391032186326, 3.9998032823962992, 4.645877497209434, 4.873083202523972, 5.077265219738193, 4.919678953690533, 5.564517176116269, 7.8576487634869014]
[3.9967234821764817, 5.381626273933565, 5.45669847304289, 3.5603721801157637, 7.101205946090244, 9.024284962356598, 10.207448081572648, 9.570417213941118, 8.981927203265819, 12.40758328921631, 11.432193427143963, 13.05721799210094, 13.477406454171957, 10.076651403826755, 8.842435723740852, 8.218734613252076, 5.370670250098343, 6.41250082006415, 8.363916114441707, 11.20168757695899, 11.859195271981411, 12.039731376430659, 10.714322477719886, 8.222547962793216, 10.233743897558426, 10.724947587368735, 11.975100430819763, 10.559339928985635, 7.078188911639644, 7.685924788387557, 7.433551411170855, 5.717108353260183, 2.7965188125089497, 2.346171518065668, 2.346171518065668, 2.346171518065668, 9.625044821703423, 9.763007271241786, 10.331738258907114, 13.473800875443814, 13.340996662455801, 13.769849543923526, 15.014821603316, 15.768293396568456, 16.274196617049803, 15.676925638100803, 14.785207996610986, 13.067522845096889, 11.24461939035379, 10.774903631338242, 10.370167763650949, 13.008681198152114, 15.535399633262559, 15.805445857217324, 14.610889362142833, 11.426596354406211, 9.778839028194305, 10.050125589569708, 12.33831699968379, 12.593980484294642, 14.498371261995539, 13.118153911999931, 12.034688756660962, 12.582650565019083, 13.633961884065858, 14.865876072792384, 15.393409564729549, 16.76481976953286, 15.443189340457872, 11.503372781509517, 10.59311008312723, 12.613312284352029, 15.047383158009994, 17.33727237309467, 19.87961585061704, 19.146640694075142, 21.871491956765084, 20.933668684732446, 21.702713786111634, 20.604931630902723, 18.996326348057423, 19.784239441814048, 20.089154423174808, 19.25914899426012, 20.153810805438138, 15.852293320923627, 15.903048985594209, 13.94034781906867, 15.445563063090855, 15.805972916096787, 13.661715637431655, 12.575563584522188, 10.787206387512349, 9.579796716691549, 10.874415878736693, 17.00301091002543, 20.62366486865295, 24.99676037823523, 23.596096274237084, 17.52628983786276, 17.16871844939242, 18.097001385789877, 18.96753304033245, 21.914206676597594, 22.264519749450958, 22.470596692487813, 23.65293563897192, 24.688974412193268, 26.544623162058183, 27.162120477716112, 27.274456732683603, 22.816214584028028, 19.780682614261817, 18.812691987947996, 22.42504835277049, 18.465375258375474, 19.043679752545344, 17.921451647948416, 20.664075884164284, 23.058756347757654, 24.958480537252708, 23.154426077128885, 21.228969826651017, 20.81426264256629, 20.579042118398736, 22.88316111972176, 22.07170243595723, 22.178434474068105, 21.484739064535532, 25.456034148945516, 20.43520756457191, 23.140209066921102, 22.173358369262377, 18.753109913031736, 19.410353581561143, 18.722705096176785, 17.80880779668454, 17.35549469058232, 19.260182985707328, 17.278839628292104, 18.732238496770222, 17.78849703385533, 18.777600074318986, 20.487897810807365, 23.412082933660326, 28.100796582138337, 27.229277722270016, 24.869952435906423, 29.543216092967995, 26.422550326582506, 27.04526692377582, 26.777376945302002, 27.780837559058153, 29.56986370811281, 32.14364899291049, 30.678167289325206, 27.700690021915914, 27.99425169276975, 29.221822959309165, 28.734672940886902, 31.33210085986689, 31.203502554020965, 31.138735761107082, 32.48664505471466, 29.542161880282013, 29.62919404180615, 33.1942800703974, 31.990516036494803, 32.455633397573074, 31.17243421866808, 29.361172033412192, 31.39207625105399, 30.586971485254907, 30.75175976091359, 31.44587306666307, 31.07871049751151, 31.61972353323643, 30.78594272942946, 29.74036628632983, 32.03421566695338, 31.889345460685274, 33.26244962016822, 33.16335348456389, 34.91869241625362, 33.07841524730867, 32.65343999416922, 31.246547613009994, 29.990585845608546, 30.44990314084355, 28.18110383156982, 30.12079548459381, 31.30384103140984, 33.806323323752636, 32.91057772349927, 30.7278689897233, 32.641831466242714, 30.32929685200904, 27.06489570337002, 27.529591929750094, 27.63219444782959, 29.092302928133353, 28.85757354252205, 29.869997020952347, 31.18269804451001, 32.66618930831114, 29.717967108898133, 30.24741970943843, 30.2753744267754, 32.37094437630248, 31.7130656237342, 32.40129901650507, 32.47434384937903, 34.84862697058909, 36.206343622938014, 36.54093527062153, 35.829813202184866, 31.327789961992583, 30.63820810884111, 30.04693623247486, 29.629929119819025, 28.57853372599122, 26.517829911451795, 25.096103375961345, 25.984538421040458, 27.801146338775677, 27.480485475572515, 30.149489976571754, 31.33977956106806, 30.433693266201264, 31.722577871216178, 31.777725088834732, 31.796809272138216, 31.726887873702072, 30.191095297556522, 31.280722783653275, 31.13228165437476, 32.309541067998815, 32.58013652862028, 32.22203932402778, 31.300955974935434, 32.206002963495926, 33.27136371193917, 33.434811888053645, 32.5771285141746, 32.45413006591295, 30.739445649168054, 28.03394913729174, 29.316004439555492, 27.98155371632878, 29.07768091108696, 30.317930983604786, 31.036572895550506, 31.891981184212774, 34.57178975901769, 32.061538817060736, 34.16459419428199, 36.01993404041845, 34.824316979503806, 35.58812327670123, 34.6986459032442, 36.92423684750377, 37.063188548699394, 39.277355867245426, 39.369975449754456, 39.369975449754456, 38.44739388624652, 34.96524169265123, 30.932967748698168, 31.756322356996623, 30.478460642694913, 32.6353418322051, 33.13779576996361, 31.299141768343606, 29.40581254014061, 28.81449763290208, 31.155609416811625, 29.876740993129665, 31.14603432589553, 32.95147439774329, 30.451501966557572, 27.663977526646963, 27.438716641883335, 28.638709044318013, 29.90363909021436, 24.96960712181174, 27.48461770851034, 28.853694289300226, 30.59455768995059, 30.885144782768556, 28.87383909439777, 32.12427101452934, 32.36420186032329, 32.81472866323634, 34.25830583048027, 32.5968817099607, 29.899145244474134, 28.47015622649382, 31.320245624129317, 31.436965216926218, 33.35039109792755, 32.09997221534343, 32.866787620994984, 32.31701092516854, 29.380835403569332, 32.18557666688608, 30.833473441431135, 29.500253013172507, 31.25484325028582, 33.26499617831755, 33.985779196055674, 33.72144396886294, 34.03757791942587, 34.93455374164209, 32.96073499522422, 31.273486784468837, 30.782894008321854, 29.561253612895868, 29.81399637202762, 31.35283710052439, 32.22415632766403, 29.851105500854484, 26.669251062075762]
[0.6060606060606061, 0.6470588235294118, 0.6470588235294118, 0.6363636363636364, 0.6176470588235294, 0.5142857142857142, 0.5, 0.5588235294117647, 0.5151515151515151, 0.6176470588235294, 0.6363636363636364, 0.6363636363636364, 0.6060606060606061, 0.5757575757575758, 0.5757575757575758, 0.5757575757575758, 0.5151515151515151, 0.6176470588235294, 0.6363636363636364, 0.6060606060606061, 0.6060606060606061, 0.6176470588235294, 0.5882352941176471, 0.6363636363636364, 0.5882352941176471, 0.6060606060606061, 0.6176470588235294, 0.5714285714285714, 0.5142857142857142, 0.5714285714285714, 0.5454545454545454, 0.5757575757575758, 0.6060606060606061, 0.6060606060606061, 0.625, 0.6470588235294118, 0.5882352941176471, 0.6363636363636364, 0.6363636363636364, 0.625, 0.6060606060606061, 0.6, 0.6176470588235294, 0.6176470588235294, 0.6176470588235294, 0.6176470588235294, 0.5428571428571428, 0.5294117647058824, 0.5588235294117647, 0.5588235294117647, 0.5588235294117647, 0.5757575757575758, 0.5151515151515151, 0.5882352941176471, 0.5882352941176471, 0.5757575757575758, 0.6176470588235294, 0.5757575757575758, 0.6060606060606061, 0.6060606060606061, 0.5882352941176471, 0.5882352941176471, 0.5714285714285714, 0.6, 0.6764705882352942, 0.7058823529411765, 0.7058823529411765, 0.6285714285714286, 0.5882352941176471, 0.5, 0.5142857142857142, 0.5294117647058824, 0.5454545454545454, 0.5454545454545454, 0.6060606060606061, 0.6571428571428571, 0.6285714285714286, 0.6285714285714286, 0.6111111111111112, 0.6486486486486487, 0.6470588235294118, 0.6470588235294118, 0.625, 0.59375, 0.6060606060606061, 0.59375, 0.5945945945945946, 0.6060606060606061, 0.6111111111111112, 0.6388888888888888, 0.6176470588235294, 0.6176470588235294, 0.65625, 0.6666666666666666, 0.6666666666666666, 0.7647058823529411, 0.7142857142857143, 0.6944444444444444, 0.5882352941176471, 0.6176470588235294, 0.6060606060606061, 0.6060606060606061, 0.6666666666666666, 0.6666666666666666, 0.6363636363636364, 0.6363636363636364, 0.6060606060606061, 0.7142857142857143, 0.75, 0.7058823529411765, 0.6666666666666666, 0.6363636363636364, 0.6571428571428571, 0.6176470588235294, 0.46808510638297873, 0.6176470588235294, 0.6285714285714286, 0.6285714285714286, 0.7142857142857143, 0.7142857142857143, 0.7317073170731707, 0.725, 0.6666666666666666, 0.6944444444444444, 0.696969696969697, 0.6052631578947368, 0.6666666666666666, 0.6571428571428571, 0.6571428571428571, 0.7380952380952381, 0.6470588235294118, 0.7209302325581395, 0.7209302325581395, 0.6666666666666666, 0.7222222222222222, 0.7222222222222222, 0.7222222222222222, 0.696969696969697, 0.6578947368421053, 0.625, 0.6756756756756757, 0.6363636363636364, 0.6470588235294118, 0.6470588235294118, 0.6666666666666666, 0.7, 0.75, 0.7297297297297297, 0.7674418604651163, 0.7142857142857143, 0.7073170731707317, 0.7714285714285715, 0.7954545454545454, 0.7954545454545454, 0.7954545454545454, 0.7941176470588235, 0.8108108108108109, 0.7352941176470589, 0.7804878048780488, 0.7368421052631579, 0.7560975609756098, 0.775, 0.7804878048780488, 0.6666666666666666, 0.627906976744186, 0.8, 0.8333333333333334, 0.7878787878787878, 0.7954545454545454, 0.7714285714285715, 0.8, 0.8372093023255814, 0.8, 0.8181818181818182, 0.8372093023255814, 0.8181818181818182, 0.8292682926829268, 0.7941176470588235, 0.8055555555555556, 0.6041666666666666, 0.574468085106383, 0.6296296296296297, 0.7906976744186046, 0.8095238095238095, 0.7857142857142857, 0.775, 0.7906976744186046, 0.7777777777777778, 0.7428571428571429, 0.7272727272727273, 0.7714285714285715, 0.8285714285714286, 0.6170212765957447, 0.8333333333333334, 0.7428571428571429, 0.7575757575757576, 0.7575757575757576, 0.7352941176470589, 0.7272727272727273, 0.775, 0.7352941176470589, 0.7058823529411765, 0.7352941176470589, 0.7906976744186046, 0.7906976744186046, 0.7352941176470589, 0.7272727272727273, 0.7352941176470589, 0.6041666666666666, 0.7380952380952381, 0.7619047619047619, 0.7857142857142857, 0.8048780487804879, 0.8095238095238095, 0.7674418604651163, 0.7368421052631579, 0.717948717948718, 0.717948717948718, 0.7317073170731707, 0.7222222222222222, 0.7222222222222222, 0.7647058823529411, 0.7714285714285715, 0.7948717948717948, 0.8409090909090909, 0.7575757575757576, 0.813953488372093, 0.813953488372093, 0.7575757575757576, 0.7647058823529411, 0.7575757575757576, 0.6428571428571429, 0.6136363636363636, 0.7115384615384616, 0.813953488372093, 0.813953488372093, 0.7777777777777778, 0.7777777777777778, 0.813953488372093, 0.6862745098039216, 0.6862745098039216, 0.8095238095238095, 0.6938775510204082, 0.6938775510204082, 0.7777777777777778, 0.7777777777777778, 0.7567567567567568, 0.7837837837837838, 0.7647058823529411, 0.7222222222222222, 0.7631578947368421, 0.7560975609756098, 0.7560975609756098, 0.8095238095238095, 0.8095238095238095, 0.8095238095238095, 0.8095238095238095, 0.8292682926829268, 0.8333333333333334, 0.7906976744186046, 0.7906976744186046, 0.813953488372093, 0.7714285714285715, 0.8095238095238095, 0.8, 0.7906976744186046, 0.8095238095238095, 0.8095238095238095, 0.8095238095238095, 0.7906976744186046, 0.7674418604651163, 0.7906976744186046, 0.8095238095238095, 0.8095238095238095, 0.8095238095238095, 0.8333333333333334, 0.8333333333333334, 0.7, 0.813953488372093, 0.813953488372093, 0.8181818181818182, 0.8181818181818182, 0.8372093023255814, 0.7894736842105263, 0.8157894736842105, 0.723404255319149, 0.660377358490566, 0.723404255319149, 0.7674418604651163, 0.7142857142857143, 0.7857142857142857, 0.7906976744186046, 0.7906976744186046, 0.7, 0.775, 0.6538461538461539, 0.6470588235294118, 0.6538461538461539, 0.7083333333333334, 0.7428571428571429, 0.7714285714285715, 0.7692307692307693, 0.7804878048780488, 0.7804878048780488, 0.7567567567567568, 0.7297297297297297, 0.7083333333333334, 0.7804878048780488, 0.7714285714285715, 0.8048780487804879, 0.8048780487804879, 0.8048780487804879, 0.8048780487804879, 0.7777777777777778, 0.8, 0.8, 0.7777777777777778, 0.7777777777777778, 0.7948717948717948, 0.6181818181818182, 0.6181818181818182, 0.7428571428571429]
0.21827421212659243
0.1
