# Supplementary material for: Cohesin and condensin extrude DNA loops in a cell cycle-dependent manner
Source: eLife. 2020 May 12;9:e53885. doi: 10.7554/eLife.53885 (PMC7316503; doi:10.7554/eLife.53885)
Supplement: Source data 1. [file elife-53885-data1.zip › inter6_output.txt]

DNA in Region I     DNA in Region II     DNA in loop     Relative loop position     Relative initial DNA extension    Timestep (s)  
[22.186237514907575, 20.877400458482875, 22.926528738429795, 19.12310621190282, 21.50332678900947, 19.49328834723383, 22.2372974855573, 21.898104587496324, 20.973603506299824, 22.504518716577543, 21.376550106027445, 23.698398087485806, 22.657122550689177, 23.66110057835483, 23.350202558116003, 23.32073595319036, 21.829539644517805, 21.12851230255164, 20.906348324707515, 21.357543042173432, 20.818422724981765, 22.180459636727, 21.157853719271312, 20.577366507177032, 18.063220894299864, 19.56877197607436, 19.387338034046287, 17.176747005957516, 22.01372308273517, 21.463974405707752, 18.526880233177927, 17.436368988379755, 16.347913728954655, 15.316607362687398, 16.868331084231333, 18.61027391288905, 19.492743240767133, 22.395812218970807, 19.18836645936059, 19.003734801703537, 18.829813187686046, 18.409226456573645, 17.89959045993237, 19.416232573355476, 17.58112609548445, 18.610687503520857, 17.873269241572572, 18.0543670674112, 17.33896889460688, 16.49453801924587, 18.046481279681423, 17.921065135932395, 17.74800879992023, 18.596824870579788, 18.493337762143625, 18.073895615587347, 18.743619022625346, 17.821032768942768, 17.205125564219536, 16.355830095503165, 17.371590135363896, 14.970646149021924, 14.17870827762096, 14.739548610897172, 16.34516881566673, 15.959258026848078, 16.487364863611923, 16.60755573650203, 15.326875492791618, 14.840093005976314, 15.188886801058693, 14.851508244060573, 13.27928445314296, 14.226398333763054, 14.757101962433689, 13.262898466709222, 13.912718286873385, 13.70667153152688, 15.340002765486725, 14.755442693239896, 13.889386780066044, 14.564056252673833, 15.093431627619427, 15.790743581230986, 14.510705289672543, 16.23572295277649, 15.72103607544451, 15.465997069835586, 15.17268135737668, 13.64053369301105, 13.287406284893923, 13.752850679816984, 14.175248576556191, 13.76351569925464, 15.674592546940591, 14.924441020250264, 15.099623589463715, 15.125629313778626, 13.590340103143339, 15.573029953765728, 16.007524634317605, 15.459450071241793, 14.428593737671285, 14.253416388604771, 14.796629220923263, 13.808079143444997, 14.387819649412062, 15.455651067457687, 15.56668375826585, 15.180775411877457, 14.022421676517325, 13.843412985823209, 13.3391120790586, 13.957407582092168, 14.480436122540771, 14.54253013794196, 14.773632680051687, 15.653623621085918, 15.368887154118617, 15.541278119392349, 15.335323697368597, 16.288640667554418, 16.58428663968144, 15.856153303135477, 15.701118827037199, 14.755644316695108, 13.573701612421225, 13.220358296744264, 14.888678860964049, 15.210680466894052, 14.810976654812245, 15.266574344219313, 15.186527351988909, 14.514573913043478, 14.808947589686099, 13.994963880215472, 12.739276698779042, 12.5586545101498, 12.279833077341634, 12.283165521523033, 12.844477848563661, 13.085339724497397, 12.383269118174777, 13.003014129729845, 12.743022457177348, 12.593800658080802, 12.509565816294586, 13.031222133322991, 12.877464626405192, 11.90190407908615, 12.04901214756531, 13.889101752163818, 14.054971426138964, 13.003131596820676, 12.900932249087113, 13.075836704801587, 13.413854914992486, 12.577820638578794, 12.684614745220092, 12.677336751047916, 15.230474223443071, 14.691221786148862, 13.957577847347162, 13.36982746157291, 12.440954702039765, 11.861618669860352, 12.055011679723343, 12.047015491474118, 11.453097440270549, 12.035133831254692, 11.271716947567926, 12.044232486898132, 13.389314645120916, 13.101519497073992, 14.612555876327065, 14.840461974101453, 14.748037075678967, 14.589750487356675, 14.021322185576539, 13.716190774471439, 13.687338113756185, 12.984340048837815, 13.107176016329056, 12.645311014871169, 12.363128867366154, 12.867288484678474, 12.5998617267884, 12.898047714361404, 12.9134656399847, 13.032000792044354, 13.52837883682169, 12.81380918934958, 12.876880678009748, 12.642106644653502, 12.344970588007948, 12.917882340358076, 12.00614971592683, 12.30891110933753, 11.324216637081845, 11.553625679414406, 11.848303483467767, 12.215079615785099, 14.06263751401447, 14.791423896794848, 13.997466471956795, 13.958438600124248, 13.454625357269618, 12.632061628760086, 14.094015591645313, 13.846345862491884, 13.54071589426658, 13.137937724846234, 12.584872313062649, 12.75983999043827, 13.64931205139863, 13.23129612731042, 13.441261491531353, 13.354788529435755, 13.11398486527101, 12.456550488914708, 12.548142175178043, 12.802049183445273, 13.729866898340289, 14.138095046152607, 14.60774878154112, 14.740661286822446, 14.630528761154475, 14.501983377408388, 14.401960958296362, 13.883385984037684, 14.64469217102468, 14.126394695445823, 14.127287205398778, 14.068636135527237, 13.618973960387319, 13.893428979519921, 12.71249372566318, 10.47781742526384, 10.411562906537515, 12.694176284363227, 12.262989017180594, 11.54083349405204, 9.098063241106722, 9.389358977983672, 11.475466777356598, 12.368700322066836, 11.290131362324168, 10.574258093176283, 9.84337055475698, 9.973531000049965, 9.67300894218388, 10.222817780165983]
[16.180313618067977, 15.877851425242863, 13.319238237260059, 14.030113488355937, 14.16312737832638, 15.246221640626233, 14.339260199194001, 14.48837374790518, 12.679319661958935, 11.804692513368984, 12.223752992098206, 11.594911346156179, 10.958996851258453, 9.869489386177, 9.184095533977672, 10.117929016825945, 10.884798405765011, 8.902312785685355, 8.02847001939204, 8.4902961617438, 9.071971938128646, 9.814688514308392, 9.67625442324615, 8.335131100478469, 9.317727763505717, 9.44176228967984, 9.659419436984413, 10.991727747624125, 11.28016021568156, 10.378402338593517, 9.107186953910926, 5.8336510561948955, 5.7153386792613095, 5.419659690719911, 4.812999891649101, 7.714033393930196, 8.798841141061663, 9.591306830347582, 8.999774540003045, 9.187578949015066, 9.365467900734918, 8.990220261073535, 9.571429861133907, 8.105149667824247, 8.622274825134294, 7.885249840111608, 8.971513533787379, 9.513638755800999, 9.874914403104317, 9.161570148935887, 9.145745045808612, 7.400242366260066, 7.627922919678914, 6.774605047844414, 7.0042844349755065, 7.36164866584726, 6.19619809927079, 6.04476946908212, 6.4175111791398916, 6.745601220420808, 5.285899229793799, 6.0867104134579035, 5.63482549645917, 5.505665469288166, 5.417607813113709, 5.770682170399332, 4.834006311000675, 4.929163325520988, 4.407465752985594, 4.275500250889371, 4.357051887398502, 4.193601027096909, 4.600607663278078, 4.719598024365091, 4.368954814140997, 4.945214491356513, 5.379738220933076, 5.260545553173355, 4.6507832834461205, 4.739811930291373, 4.7439162995739315, 4.849797190582951, 5.044053721616157, 5.030237166452254, 5.641057934508815, 5.150992907101777, 4.72061633172941, 4.750678821422758, 4.3927496688479195, 4.842435723226657, 4.752722159417978, 5.1328894189472685, 5.418691980565067, 5.319302662953762, 4.6064460025878216, 4.616665088780578, 4.2762427968346195, 4.590688115029744, 5.2076417891781785, 4.527803773609687, 4.725335188255965, 4.517377851681982, 4.2358252676152635, 4.243251898925198, 4.346641305535414, 5.086940599135721, 5.556916176313082, 5.891916103370803, 5.912647194030905, 6.032263190836011, 5.65465067875396, 5.224342526728783, 5.246956422519001, 5.555594766045326, 4.826165686584816, 5.086861643507831, 4.824948296395762, 5.395890527481545, 5.079315527710458, 5.359492927080176, 5.894763167066584, 4.80355792587041, 4.98544474659424, 4.987868567432069, 4.6034523531799145, 4.4699472762093695, 4.63533787463226, 4.730387291856516, 4.133364351541951, 4.837915068547691, 4.7536403727056085, 3.8820149374134463, 3.803494565385689, 3.592205217391305, 3.3938445908071753, 3.301586849478942, 3.9129479848196027, 3.9316571971639327, 4.155689731174276, 4.150741019495765, 3.785186957538208, 3.786196016381238, 3.5247162256596205, 3.5397294548341254, 3.4860605240701825, 3.2679713314064553, 3.1144854286529253, 3.1439348012279815, 3.045546827901699, 4.0944663132423775, 4.240674500465887, 3.822220463021604, 4.108807701994673, 3.7710648530572524, 3.541477122621878, 3.422460377841454, 3.350454338623609, 3.830888118035592, 3.8521360482892426, 4.210000239719459, 3.7855615557497817, 3.7553856964129624, 3.8437317565283866, 3.539645402325197, 3.216567918352176, 3.293621057797607, 3.3576663949318424, 3.40063022868709, 3.3517359440824466, 3.493774791837902, 3.250459276289701, 3.2446184584811526, 3.662760858240656, 3.437664769105975, 3.914649805865583, 4.11097736440028, 4.2109863227350255, 4.022322333163312, 3.8858685376972026, 3.8437420821485877, 3.8619882277382156, 3.62113352053275, 3.6077747238576654, 3.474958300818453, 3.308432726511821, 3.402371865380215, 3.4018981140864906, 3.4994149765990628, 3.490043906098312, 3.7098110827539665, 3.9998174697995488, 3.529617680089243, 3.686809597564255, 3.640733357933298, 3.3656343482596314, 3.6428402262891115, 3.2481328432290706, 3.203398816514075, 2.7372029772742863, 2.902848451952871, 2.889495528292592, 3.0361322678896627, 3.7307977821739735, 3.8231634827030128, 3.6632324138274663, 3.5727423332517536, 3.3478236909454324, 3.144671680117387, 3.732986731517086, 3.7488565038597503, 3.5387153549590797, 3.1862071341534173, 3.163771817012676, 3.1822611248477948, 3.481327375584159, 3.400597913031524, 3.623420092730999, 3.436607382146283, 3.3843111359863833, 3.077348242811503, 3.0368064601680196, 3.0523933762845417, 3.3673622408889194, 3.417583061865379, 3.6386484632720393, 3.6688205047098155, 3.7396914957929503, 3.7556667925953917, 3.635276545400769, 3.625603759021571, 3.7188453516666016, 3.4874828367365005, 3.4197114999026113, 3.406387815931142, 3.3598049613483454, 3.3354920580175236, 2.9642106123752754, 3.2173237559471204, 3.204712700427894, 2.8841698725655185, 3.1200487204663254, 3.2429923224331842, 1.8269981277303944, 1.9761297957502122, 2.867632201372136, 2.836008785765191, 3.511517654085594, 3.3657191326411855, 3.0890748012325346, 3.149003851224357, 3.1009066600311215, 3.2374355682926357]
[10.133448867024448, 11.744748116274263, 12.254233024310146, 15.346780299741242, 12.833545832664152, 13.76049001213994, 11.9234423152487, 12.113521664598498, 14.84707683174124, 14.190788770053476, 14.899696901874353, 13.206690566358018, 14.883880598052368, 14.969410035468169, 15.965701907906325, 15.061335029983693, 15.785661949717184, 18.469174911763005, 19.565181655900446, 18.652160796082768, 18.60960533688959, 16.50485184896461, 17.665891857482542, 19.587502392344497, 21.11905134219442, 19.489465734245805, 19.4532425289693, 20.33152524641836, 15.206116701583268, 16.65762325569873, 20.865932812911147, 25.229979955425353, 26.436747591784034, 27.76373294659269, 26.81866902411957, 22.175692693180753, 20.208415618171205, 16.51288095068161, 20.311859000636364, 20.308686249281394, 20.304718911579034, 21.100553282352816, 21.02897967893372, 20.978617758820274, 22.296599079381252, 22.004062656367534, 21.65521722464005, 20.9319941767878, 21.28611670228881, 22.843891831818244, 21.307773674509964, 23.178692497807543, 23.12406828040086, 23.128570081575795, 23.002377802880872, 23.064455718565398, 23.56018287810387, 24.63419776197511, 24.877363256640574, 25.398568684076032, 25.842510634842306, 27.442643437520175, 28.686466225919872, 28.254785919814662, 26.73722337121956, 26.77005980275259, 27.178628825387406, 26.963280937976982, 28.765658754222784, 29.384406743134317, 28.95406131154281, 29.454890728842518, 30.620107883578964, 29.55400364187186, 29.37394322342531, 30.291887041934267, 29.20754349219354, 29.53278291529977, 28.509213951067153, 29.00474537646873, 29.866696920360024, 29.086146556743213, 28.362514650764417, 27.67901925231676, 28.34823677581864, 27.113284140121735, 28.05834759282608, 28.283324108741656, 28.9345689737754, 30.017030583762292, 30.4598715556881, 29.61425990123575, 28.90605944287874, 29.4171816377916, 28.218961450471586, 28.958893890969158, 29.124133613701666, 28.78368257119163, 29.702018107678484, 28.399166272624583, 27.767140177426427, 28.523172077076225, 29.83558099471345, 30.00333171247003, 29.35672947354132, 29.60498025741928, 28.555264174274857, 27.152432829171513, 27.020669047703244, 27.286961397286532, 28.822927644728715, 29.43224448744801, 29.9139314984224, 28.986997651862506, 29.19339819087441, 28.87060821855021, 28.901419023552553, 27.450485851432536, 28.051797318170923, 27.599228953527472, 27.26991313556482, 27.40780140657517, 26.930268613724323, 27.65597812943245, 28.195428819782883, 29.274408407095525, 30.29096051294652, 30.54925441139922, 29.477956787493998, 28.451404464558255, 28.935382972482145, 29.351410718367237, 29.509978082625405, 30.393220869565216, 30.297207819506728, 31.203449270305587, 31.847775316401354, 32.00968829268626, 32.06447719148409, 32.0660934589812, 31.87033519389813, 31.62846425912137, 32.5920146561656, 31.95725641543603, 32.27091701875247, 32.63822801051274, 32.87594875505249, 32.32484306544902, 32.57698854569311, 32.50362960767147, 32.2103133519688, 30.78867778481458, 30.336220871866363, 31.72580355012207, 32.05759062829101, 32.00170291735696, 31.735690746383906, 32.09129124338561, 31.963249206490666, 31.612663009232623, 29.48396422080715, 30.053392517438173, 30.698690396124448, 31.590527136101894, 32.842477379608056, 33.34476027234204, 33.08732192534482, 33.052354279838795, 33.695166615647004, 32.97109137690741, 33.97782377614237, 33.21114905462072, 31.44792449663843, 31.960815733820034, 29.972794317807356, 29.548560661498268, 29.540976601586006, 29.887927179480013, 30.592809276726257, 30.940067143379974, 30.9506736585056, 31.894526430629437, 31.785049259813277, 32.37973068431038, 32.828438406122025, 32.230339649941314, 32.49824015912511, 32.10253730903953, 32.096490453916985, 31.758188125201677, 30.971803693378764, 32.15657313056118, 31.936309724426, 32.2171599974132, 32.78939506373242, 31.939277433352814, 33.2457174408441, 32.9876900741484, 34.43858038564387, 34.04352586863273, 33.76220098823964, 33.24878811632524, 30.706564703811555, 29.885412620502137, 30.839301114215736, 30.968819066623997, 31.697550951784947, 32.723266691122525, 30.6729976768376, 30.904797633648364, 31.420568750774343, 32.17585514100035, 32.75135586992467, 32.557898884713936, 31.36936057301721, 31.868105959658052, 31.435318415737644, 31.70860408841796, 32.001703998742606, 32.96610126827379, 32.91505136465394, 32.64555744027018, 31.402770860770794, 30.944321891982014, 30.253602755186844, 30.09051820846774, 30.129779743052573, 30.242349829996222, 30.46276249630287, 30.991010256940744, 30.13646247730872, 30.88612246781768, 30.95300129469861, 31.02497604854162, 31.521221078264333, 31.271078962462557, 32.823295661961545, 34.804858818789036, 34.88372439303459, 32.921653843071255, 33.116962262353084, 33.716174183514774, 37.57493863116289, 37.13451122626611, 34.15690102127127, 33.295290892167976, 33.69835098359024, 34.560022774182535, 35.567554644010485, 35.377465148725676, 35.726084397784994, 35.039746651541385]
[0.5, 0.4444444444444444, 0.4444444444444444, 0.4444444444444444, 0.4444444444444444, 0.4444444444444444, 0.5, 0.4444444444444444, 0.4117647058823529, 0.4117647058823529, 0.4117647058823529, 0.35294117647058826, 0.2777777777777778, 0.23529411764705882, 0.2777777777777778, 0.29411764705882354, 0.35294117647058826, 0.29411764705882354, 0.2777777777777778, 0.3333333333333333, 0.2777777777777778, 0.2777777777777778, 0.2777777777777778, 0.2777777777777778, 0.35294117647058826, 0.35294117647058826, 0.35294117647058826, 0.4117647058823529, 0.4117647058823529, 0.29411764705882354, 0.2777777777777778, 0.2222222222222222, 0.2222222222222222, 0.23529411764705882, 0.2222222222222222, 0.2222222222222222, 0.2777777777777778, 0.35294117647058826, 0.35294117647058826, 0.35294117647058826, 0.35294117647058826, 0.35294117647058826, 0.35294117647058826, 0.35294117647058826, 0.35294117647058826, 0.35294117647058826, 0.3333333333333333, 0.35294117647058826, 0.3333333333333333, 0.35294117647058826, 0.35294117647058826, 0.35294117647058826, 0.23529411764705882, 0.23529411764705882, 0.23529411764705882, 0.23529411764705882, 0.1875, 0.23529411764705882, 0.23529411764705882, 0.23529411764705882, 0.23529411764705882, 0.23529411764705882, 0.23529411764705882, 0.23529411764705882, 0.2222222222222222, 0.2222222222222222, 0.2222222222222222, 0.2222222222222222, 0.2222222222222222, 0.16666666666666666, 0.2222222222222222, 0.2222222222222222, 0.2222222222222222, 0.2222222222222222, 0.17647058823529413, 0.23529411764705882, 0.23529411764705882, 0.23529411764705882, 0.17647058823529413, 0.2222222222222222, 0.2222222222222222, 0.2222222222222222, 0.2777777777777778, 0.2777777777777778, 0.23529411764705882, 0.23529411764705882, 0.23529411764705882, 0.23529411764705882, 0.23529411764705882, 0.23529411764705882, 0.23529411764705882, 0.23529411764705882, 0.23529411764705882, 0.23529411764705882, 0.23529411764705882, 0.23529411764705882, 0.23529411764705882, 0.23529411764705882, 0.23529411764705882, 0.23529411764705882, 0.23529411764705882, 0.23529411764705882, 0.23529411764705882, 0.17647058823529413, 0.23529411764705882, 0.23529411764705882, 0.23529411764705882, 0.23529411764705882, 0.23529411764705882, 0.23529411764705882, 0.23529411764705882, 0.23529411764705882, 0.23529411764705882, 0.23529411764705882, 0.23529411764705882, 0.1875, 0.29411764705882354, 0.25, 0.23529411764705882, 0.23529411764705882, 0.23529411764705882, 0.23529411764705882, 0.23529411764705882, 0.23529411764705882, 0.23529411764705882, 0.17647058823529413, 0.2222222222222222, 0.2222222222222222, 0.2222222222222222, 0.21052631578947367, 0.21052631578947367, 0.21052631578947367, 0.16666666666666666, 0.21052631578947367, 0.16666666666666666, 0.21052631578947367, 0.21052631578947367, 0.21052631578947367, 0.21052631578947367, 0.21052631578947367, 0.21052631578947367, 0.15789473684210525, 0.15789473684210525, 0.15789473684210525, 0.15789473684210525, 0.21052631578947367, 0.21052631578947367, 0.16666666666666666, 0.16666666666666666, 0.21052631578947367, 0.21052631578947367, 0.21052631578947367, 0.21052631578947367, 0.21052631578947367, 0.21052631578947367, 0.21052631578947367, 0.21052631578947367, 0.16666666666666666, 0.16666666666666666, 0.21052631578947367, 0.16666666666666666, 0.21052631578947367, 0.21052631578947367, 0.21052631578947367, 0.21052631578947367, 0.21052631578947367, 0.21052631578947367, 0.21052631578947367, 0.2222222222222222, 0.15789473684210525, 0.16666666666666666, 0.21052631578947367, 0.21052631578947367, 0.21052631578947367, 0.16666666666666666, 0.21052631578947367, 0.21052631578947367, 0.21052631578947367, 0.21052631578947367, 0.21052631578947367, 0.21052631578947367, 0.21052631578947367, 0.21052631578947367, 0.21052631578947367, 0.21052631578947367, 0.21052631578947367, 0.21052631578947367, 0.21052631578947367, 0.21052631578947367, 0.21052631578947367, 0.2222222222222222, 0.2222222222222222, 0.2222222222222222, 0.2222222222222222, 0.21052631578947367, 0.21052631578947367, 0.21052631578947367, 0.21052631578947367, 0.21052631578947367, 0.21052631578947367, 0.16666666666666666, 0.21052631578947367, 0.21052631578947367, 0.16666666666666666, 0.21052631578947367, 0.21052631578947367, 0.16666666666666666, 0.21052631578947367, 0.21052631578947367, 0.21052631578947367, 0.21052631578947367, 0.21052631578947367, 0.21052631578947367, 0.21052631578947367, 0.21052631578947367, 0.21052631578947367, 0.21052631578947367, 0.16666666666666666, 0.16666666666666666, 0.16666666666666666, 0.16666666666666666, 0.16666666666666666, 0.16666666666666666, 0.16666666666666666, 0.16666666666666666, 0.16666666666666666, 0.16666666666666666, 0.16666666666666666, 0.16666666666666666, 0.16666666666666666, 0.16666666666666666, 0.16666666666666666, 0.16666666666666666, 0.16666666666666666, 0.16666666666666666, 0.16666666666666666, 0.16666666666666666, 0.16666666666666666, 0.16666666666666666, 0.16666666666666666, 0.16666666666666666, 0.21052631578947367, 0.34782608695652173, 0.34782608695652173, 0.21052631578947367, 0.16666666666666666, 0.16666666666666666, 0.16666666666666666, 0.16666666666666666, 0.16666666666666666, 0.16666666666666666, 0.16666666666666666]
0.10869465223053762
0.1
