# Supplementary material for: Cohesin and condensin extrude DNA loops in a cell cycle-dependent manner
Source: eLife. 2020 May 12;9:e53885. doi: 10.7554/eLife.53885 (PMC7316503; doi:10.7554/eLife.53885)
Supplement: Source data 1. [file elife-53885-data1.zip › inter7_output.txt]

DNA in Region I     DNA in Region II     DNA in loop     Relative loop position     Relative initial DNA extension    Timestep (s)  
[21.895745897339214, 22.626173100145067, 26.776415540831255, 26.464717455700765, 25.607070649918903, 25.81708230700251, 23.216974932428855, 22.768832444316295, 23.193675808502007, 22.026198586908137, 21.303911648652125, 20.53479473387567, 20.693593004060144, 22.145397609320398, 19.753930913527526, 18.697346990699472, 17.20873772686963, 17.80191533111786, 19.44949127544868, 18.776240967404, 18.18268368526392, 18.631848556769157, 19.663212578407805, 18.648668932313793, 20.37764783584767, 18.720288283666775, 19.088936675866297, 18.763281977614767, 17.318477529093332, 16.819727709746694, 17.08189246496233, 17.75723566301036, 16.787364850207343, 16.63577372680972, 15.938381633823631, 16.907662599553262, 17.3517231674384, 17.52633637982986, 17.015872685366176, 17.06160714285714, 19.50902576810131, 18.694772242275064, 21.121626134276532, 22.944201748404524, 17.161033295649787, 17.517460822269893, 18.50792319384715, 17.591095762553667, 18.925826309377072, 18.984153547810354, 19.242465320733857, 18.7281015420616, 19.37301527594419, 16.65338972002216, 16.962047902104935, 13.762508622408783, 15.610199241309218, 16.961595564866116, 18.05366885197098, 19.043268413718096, 17.20168358755141, 18.73306585610524, 18.30233285740461, 17.501003422758856, 19.057609692206942, 18.71737774242806, 18.903863135698415, 18.529886919550236, 18.344213812323048, 17.946579261161688, 17.447135478764274, 18.268201575658786, 19.84860160303834, 19.91597168428157, 18.603066680213104, 17.221403178083595, 18.14019443490672, 18.4245946901463, 17.531835043277745, 16.757392187881827, 16.305484328081242, 17.57197643987233, 17.825340123899956, 17.192998447962253, 16.518288960655354, 15.746190934366618, 14.083318855092287, 14.6740630944126, 16.48686683543293, 16.59958074198918, 17.863190707464867, 17.849778790493957, 16.118547991408697, 15.461581774910835, 14.327151523317326, 16.530240765095783, 15.75536078017854, 17.304845922579336, 17.1444107692757, 15.443446818486704, 15.260771105874706, 13.937492628748387, 14.83125151568226, 16.20822792147129, 18.017465448021348, 17.528415306115516, 17.444129237209708, 17.63696624966675, 18.24985107831457, 17.89463538243636, 17.864272178412566, 18.0881133686485, 18.351810117831782, 19.023016839957705, 18.409250775557318, 16.90900094587118, 17.00947308053248, 14.909258644924536, 15.024589816285983, 16.09198167167603, 16.625783172157604, 17.069963629441453, 17.74449903474259, 17.656241016125236, 19.08313276737266, 17.573795890316404, 17.12065513387344, 18.249237929068002, 19.070691999039482, 23.315660660409335, 18.699513361789766, 18.000606259583567, 18.390174145163343, 18.662921642847408, 19.812968549835887, 21.31980313066068, 17.84075371018843, 19.358870628340554, 18.564887240627325, 18.48929152081091, 18.459790632744202, 18.72421159062094, 17.662391190292624, 17.488746767316698, 18.166469071160368, 18.565047695910458, 19.538401212513456, 19.20611365419178, 18.869624667488484, 18.229113232204796, 19.120892769193592, 19.51847743629954, 19.49760577426105, 20.0222234187666, 17.895428938488912, 15.638335865459688, 14.922922154694987, 16.35276883127013, 17.221348637614874, 16.711432099318323, 16.94077164685362, 18.097052329166335, 18.48918556882083, 19.447043793179905, 17.152472171433775, 16.36334463430219, 15.738458533921017, 12.723314107005748, 14.59629079449371, 17.29555092552272, 19.96358898728579, 18.79800126566998, 17.832297315169953, 17.190870173159887, 17.044936717283967, 16.525412983973087, 15.472857794981147, 13.2034625158831, 16.01164552770986, 14.810412852921147, 12.503799302932567, 12.392702639230942, 12.335124934172903, 12.077599930672793, 13.418290629333686, 16.273506925690974, 20.433037213847296, 17.83355285920313, 17.603697189483228, 17.594290660458686, 17.1168978361979, 17.201858318127535, 15.705516837301097, 18.889787677826504, 18.759897556689662, 18.853386377939135, 18.55971604049777, 17.3366693979169, 16.811504989144634, 16.568677793969627, 17.48302251990762, 17.71358002565347, 17.677298921198325, 18.035175070144273, 17.621425208610667, 17.143405633659505, 15.993965787583585, 14.03533018053548, 15.41533913363152, 15.59144838976053, 18.256964119881808, 20.13235260160782, 19.11558534972658, 16.91782200434978, 17.520996026732455, 16.79386965471901, 19.44082793244778, 18.662079625665612, 18.358334105120896, 17.222747861097133, 17.48177565404538, 17.172585311650465, 17.317823872303332, 16.233028770773167, 17.090642034141723, 17.122384723358167, 16.919442303650246, 17.350569675340108, 16.761336973340438, 16.95332877078394, 15.641858901187682, 14.168357306210881, 13.208473340664254, 12.356523019444367, 12.407015210422205, 12.123556393851475, 13.043880069557412, 12.05773985308303, 12.62750902527076, 12.866544312385805, 12.381218624745134, 12.574717935021976, 13.240402497560721, 14.152381882734971, 15.255437413083195, 15.408993914486684, 15.213470738547413, 14.512619034817783, 14.684951241814822, 13.641211855131054, 14.585927401080967, 14.71449363941491, 15.255274519051591, 15.226177875481735, 14.465167284219703, 13.612093276575271, 14.460131633261476, 13.956521947051622, 14.057310154715992, 14.368085981979306, 13.925986054773121, 13.792635883751958, 12.994089804760963, 14.994529186283188, 14.416106522915825, 14.181283443931, 14.961480626842814, 13.614257411988834, 13.14408205504832, 13.888228604279144, 14.155039141200536, 14.212385438077419, 15.406901093152136, 14.998853345216233, 14.447878919503433, 14.005327485080784, 13.432325338894683, 14.06137300279968, 14.217005320072422, 13.887226151722778, 14.100432573468828, 14.436392032201343, 13.883921917758013, 13.43332335524377, 15.016456686925276, 14.131523066223629, 13.493578995503391, 13.90267240286493, 15.135840993636055, 16.904329340842388, 16.123118916783394, 14.835255292813958, 13.103205925906469, 12.1377047539512, 13.15365502893506, 13.06434064903395, 13.686424068821905, 14.200275283301263, 13.798242324576492, 14.36680180504117, 16.055490627149023, 14.37272797275792, 14.025893908313249, 14.186433700019759, 14.799208633550633, 15.19236644728993, 14.511583761094473, 14.174268331094243, 13.764084585138034, 13.769071707208777, 13.334794667328731, 14.567956259103054, 14.136814938269605, 13.975396907267955, 14.031745265451937, 14.081423739984622, 13.744986984801177, 12.799416356093102, 12.734229605961195, 13.748564706932441, 14.27671525407277, 15.640721681168129, 15.907679485477425, 15.795030815219395, 16.35909214337437, 15.7501974923902, 14.303432992556447, 13.623977188608912, 14.113511177690713, 13.173383756225999, 13.563673837952877, 15.11935364297783, 14.729720075118392, 14.202997136011442, 13.761846989909827, 12.4519544752988, 11.332504729570488, 10.215616325827586, 11.253516261870745, 9.564166694718415, 11.388646716137494, 14.470609535695004, 15.163264883860844, 16.09263528557217, 15.35924041268134, 14.62890746834879, 13.51712230450527, 14.800896463051666, 13.148944629408152, 13.720397893466382, 13.509465962499464, 13.535754094143874, 12.7714640850479, 13.438399380394626, 12.170276325616133, 12.48693727011369, 13.419012840535016, 12.351718408134758, 12.412366535194273, 14.340912596822895, 13.456864879685183, 13.207379372063537, 12.615768332493769, 11.489762338256627, 13.173183822119993, 13.253610022776066, 12.637282259846755, 12.626003692415894, 12.035952548237212, 12.161977811144476, 12.337998175538525, 12.99106563626514, 13.382651404717734, 12.861706459862207, 12.714870594010138, 13.41999418491956, 13.832380498131352, 13.535559771086067, 13.023202175688768, 13.127981706466032, 13.67463573490902, 14.234906289354768, 13.980533258905302, 14.873948706951436, 15.259915952537904, 14.985955935759826, 13.975306252561593, 13.636717374965514, 13.71148517143239, 14.546230017912062, 13.259523488348565, 13.08340721425467, 13.341162016892756, 14.052190047638808, 13.803348591266118, 13.420666056259899, 12.940993299689593, 12.147173189089301, 12.12547577628378, 12.150242449634456, 12.39406436529394, 12.675342532865193, 12.951010741830693, 14.216496358459366, 13.827834993583894, 13.368293815604424, 13.049917828030502, 12.044797962648557, 12.774975879613239, 13.57532798013358, 13.211686952400386, 13.76725118931556, 12.715773959939874, 12.427618393769805, 12.68919071136158, 12.14957438184029, 12.936732079832373, 14.815834226583114, 14.841459848490063, 14.709876253443925, 12.892646882978948, 12.620392440110749, 13.815687927059463, 14.080666744842143, 13.9672790739773, 14.100571992039987, 13.191131871394639, 12.453910619484738, 13.162212524170116, 12.624092628296303, 12.485822372036784, 14.314240397025939, 12.29580686472622, 12.774114580243507, 12.598466181466613, 13.05022417787556, 13.330327768574818, 13.137265064975539, 12.99933649098998, 13.390092810134233, 11.881269556375251, 12.107118293223287, 12.028125585594793, 12.82708302416254, 12.420250893034835, 10.984469842058587, 11.175692977847671, 13.132346034868249, 11.490317847919368, 13.393832027546285, 13.26980143337037, 13.666797109475787, 13.780331196979507, 13.801353810042986, 13.364638915412266, 13.628058715807992, 12.259321304948012, 11.629635343715766, 12.234121117568112, 12.904701683218777, 13.064526298411627, 12.818526913466506, 12.313178931173919, 11.98722406094586, 11.811468955036045, 13.281190370816436, 14.22159617363662, 14.65778603594975, 15.050872611777804, 14.8265929169341, 14.765934917102152, 14.324905393327864, 14.050362979381987, 13.857772798857015, 14.467883379847192, 13.409701450513921, 14.801712370294661, 14.231131460912284, 13.251996696965268, 12.589176514122311, 12.524294559638394, 12.511164426995261, 13.41714288183641, 12.034606287777148, 12.03314706542972, 13.387753268780802, 13.163722279428812, 13.801336780909889, 12.659426117308877, 13.197719596651048, 14.784825351799322, 14.773669802739937, 14.25005376884945, 12.60960482137589, 12.588012443295927, 12.072633060930684, 12.55118734817312, 12.560090525716111, 12.612398939399654, 12.65415243227638, 12.438227399324571, 13.872172577968175, 13.665896477546793, 13.343742236239166, 12.711766843552427, 12.835502135733167, 12.147437280274506, 11.958862973077903, 12.906493673135007, 11.901384173755751, 12.336016630022527, 13.114700888676284, 11.316208236726661, 12.02694769788554, 12.273939633885872, 11.19488549833606, 11.388847830376523, 11.353276271768326, 11.499041786865059, 13.544714511248518, 12.651476357766178, 11.860435614192593, 11.69616071138805, 11.715582744359281, 11.379828304915673, 11.650162596552537, 11.75058784010749, 12.566374476648294, 12.42242551591582, 11.869637814374185, 11.918693828431511, 11.774082933790542, 11.670898636271117, 12.319802568863409, 11.612413528055342, 12.332313950281685, 12.545804006670314, 12.404551048844024, 12.905189033989153, 13.47661919802646, 14.533951879749258, 12.875878660175344, 12.426586995717072, 12.176301707999936, 12.141296728596327, 12.201911712802708, 13.036163264350593, 12.22919050318971, 12.109181209059603, 11.759910677758079, 12.066030359027586, 11.106261412396439, 11.562714952984944, 12.028001372824445, 11.960504439311244, 12.713036158184309, 11.925286360082934, 12.816641217682095, 13.0798867797726, 13.186404244290634, 12.367942746126118, 12.209046849757677, 12.755915148332369, 12.291828400793158, 12.20808141878275, 12.66325056643275, 13.139650375748527, 12.21762983787089, 12.590516579428968, 12.902996850611139, 12.810069250549224, 13.3796461287489, 13.16183851199624, 13.1125649380877, 12.148833479420377, 11.819581145913556, 11.598956110967386, 11.715206807757301, 12.00174341331159, 13.543686951395259, 13.729372653494327, 13.774326708891335, 13.779653611606902, 13.757265446637573, 13.046970488674832, 11.286708000772283, 11.447675406410752, 11.51140118968936, 11.269850383214656, 12.674226912463642, 12.286385614168523, 11.820315219526654, 12.272755491381897, 12.245150399569004, 12.006072715445727, 12.359900630756908, 12.525773579160187, 12.330847185567757, 11.84790780543569, 11.81019846794197, 11.099481466251746, 11.284374666202652, 11.80046598226593, 12.008863593311405, 12.535021273456138, 12.578462430678895, 13.766953831724805, 14.05076719971196, 13.635768262906586, 11.86678597098023, 11.716526005960429, 11.543821160993453, 11.435122482308111, 11.251237847677352, 11.219596591468822, 11.432812615550398, 11.868059464175156, 12.166542875625947, 13.761437337813154, 13.655607222512874, 13.358077237613122, 15.076539486802378, 13.695075871168957, 12.103283894495314, 13.064064269184875, 11.048234654471923, 11.477502642031999, 13.39249074592766, 13.312591943712015, 13.121622719444256, 11.651402135439309, 11.856149558907799, 11.974124134292872, 12.326800593062835, 12.681770840796089, 12.17527554311231, 12.152412659979246, 11.773409392840472, 11.526412748966957, 11.572692152361522, 11.297632310736379, 11.139703584127904, 11.407130862640424, 10.386070208439438, 9.5285785069368, 11.646176713750464, 12.03513722147481, 12.652595611458203, 12.12863104855559, 11.494362116777614, 11.191029888721133, 10.885553325332118, 10.884533865713124, 10.99012552882319, 10.937345990571647, 11.113194094665053, 10.943267571199867, 10.438219256784144, 9.959357733327625, 9.686903640840038, 10.68536316961687, 11.51262993958044, 10.274213212882378, 9.901322372491823, 9.159066057760342, 8.739103196632284, 9.113378696842954, 9.240133121654154, 10.209037325429176, 11.429604103607149, 11.76209139805642, 11.892532752536775, 11.674180889864012, 10.808203624771151, 10.040561632029597, 9.394623652107422, 9.438215527068515, 8.804417827219801, 10.041772611696333, 11.242367523795995, 11.38850095157018, 11.05679436513978, 11.103437116006994, 10.435019701901663, 9.771653129813753, 9.645754500375553, 9.799165958543954, 8.391308106239059, 9.747957976713433, 9.972374254330173, 11.91117590122524, 11.898368771163861, 11.319004373280663, 10.867316357914309, 9.405611792194733, 9.402539649898463, 10.279699019814776, 10.930114070123807, 9.634541276934488, 11.11040728108414, 9.36392797711149, 8.612520458265136, 8.075769418482189, 7.431573653626609, 8.751241739947691, 8.031980014558933, 8.214622907825959, 9.229777756717056, 9.24757269491145, 9.34082392684898, 9.291461380689617, 8.677669532529404, 8.526044611504583, 8.70337455227386, 8.726688436989757, 9.144471309130505, 9.646858850816223, 9.451854719668042, 9.430161147455456, 9.581095642740916, 9.285433948597367, 9.581262877227003, 9.867714917248183, 9.01135764590768, 7.795321702909099, 9.282823634148276, 9.138030118397495, 10.129194717097487, 9.174835437533737, 9.588567939304763]
[17.698699321278095, 18.067665996709646, 17.53341149642888, 13.834179572087454, 13.80414167703972, 12.290021226602498, 15.64899747381066, 15.833643588264975, 14.447698295576542, 15.326238116276134, 14.505751230110116, 13.963799467653601, 12.969554070611494, 13.047997362569168, 8.78577093182858, 9.076321258245676, 8.313492582241897, 8.888799682923604, 10.991026318149656, 10.895573316732433, 11.496563945895998, 14.326670016848936, 13.190113017767832, 13.690158595298783, 13.81230570894207, 15.01242713239752, 14.304822907083715, 14.5423306215671, 14.109766360276438, 13.795849867019385, 12.261740419590062, 12.029689144011817, 12.236577766739082, 13.117086974825824, 11.45110729805664, 13.530023060500094, 13.674678853589402, 13.377567464082968, 13.97638920523115, 11.667075242718445, 12.300358542082922, 11.794816370011068, 12.800559854703565, 15.72693219884543, 14.158417801963378, 14.771592778771172, 14.27135727718835, 13.479126716106368, 11.461443645664861, 14.186437337444083, 15.001699415651073, 15.586029421431105, 14.576655163599183, 11.83105342068381, 10.514600826961354, 8.013648741863879, 7.876833842639646, 8.830943151190034, 10.600870777972649, 10.835309812718808, 11.424844959357493, 11.8476297627953, 11.969276669005978, 10.826072558503945, 13.39085952848723, 11.328131308685, 11.502352198056018, 11.253582588428142, 8.041589166232878, 8.641489879218902, 8.918547396205918, 12.351157227953696, 13.04082983315037, 12.636464923683537, 12.749793628518635, 12.087336391525536, 11.855207260339453, 10.306995067257024, 9.186684156000402, 7.517715206235291, 8.670686503347861, 7.536234939194634, 8.510373048023414, 7.973632246138031, 7.7837619629002415, 7.822132112951231, 5.867028148859483, 6.27535259203654, 7.135774234647203, 7.029421187154827, 7.47308325728252, 7.339826921043384, 6.549130309046542, 6.361700770119124, 7.3333221053442035, 8.936860247357355, 8.929821918615694, 9.99984836513021, 10.074467912503692, 9.006953353434183, 8.6168188835622, 7.370664440408276, 7.873229177893943, 8.354969757308368, 9.663826254921519, 12.32279543153761, 11.576810730955483, 10.02945687644901, 11.43431598489769, 8.72223061810488, 9.927870491231474, 11.401658012127971, 11.54201708769297, 12.76722164420887, 12.482233897093938, 9.047799511002443, 7.78400472698203, 8.108075664251, 7.959937554851572, 9.128340578370196, 9.551208092429633, 10.76051570722964, 11.316105102838325, 11.645234952826488, 11.442512065214673, 10.646513641424553, 10.180510701230057, 10.545167553769282, 11.702164845039004, 12.853698430366608, 15.777664053546811, 14.604808291392608, 13.289611215021157, 13.453264968736132, 14.181295149443235, 14.793390870927736, 14.339424920793732, 13.3530978634457, 12.353474842972616, 12.732737304488639, 10.799976460895664, 11.160861191802148, 9.57329119573111, 10.823336637501031, 10.993740823989503, 11.43054324385113, 11.873965632243877, 10.164023738361681, 10.57572503730617, 10.78863769602814, 11.167850030438096, 11.626371384676192, 11.129516250326967, 11.497379567808169, 9.272148347226427, 6.601022170172959, 6.364088762592217, 8.8135820444404, 9.611935444497622, 8.895232413446744, 10.33967844293263, 9.510809619114216, 9.638573135582423, 10.13131442890779, 8.830969043565979, 8.018889116968337, 5.056562551602371, 4.280159740819115, 5.73274450917715, 8.592213952179652, 11.444475882699132, 11.240727869979844, 9.759823610076639, 9.863047627252303, 14.083357178030052, 15.07641802356071, 15.711844269214655, 15.447482042372222, 14.018450425325998, 13.625767695258563, 12.839569835183829, 12.477678088604739, 12.556688436723602, 12.524047874286666, 12.402202337713797, 13.290060484479675, 12.668699466289372, 11.069866605918806, 9.160212148685405, 10.667484546949002, 10.963354964443432, 11.374425185709233, 13.819206310047557, 12.956702779518054, 12.500856186790797, 12.694166074760506, 10.096725452246035, 10.66605659990861, 9.535973261520121, 10.463753136126678, 10.038727584205144, 10.328247511002383, 10.198689010192995, 9.618674148722462, 8.168657261599403, 7.057820475859381, 6.755940639130832, 6.158732764836714, 5.806568224986215, 8.342800990916599, 9.848878007598143, 9.890632382353045, 9.021227081025057, 8.59210308281838, 7.290813974358522, 7.2014797756805216, 9.948752300483747, 11.501750933182374, 12.375085325402788, 10.31226358426547, 11.10279783674557, 9.63065279224001, 10.5693238359846, 9.288803353738384, 10.649902260520141, 10.914483355069741, 9.289858474041896, 7.863635767816444, 8.727828615275348, 7.9386700919449495, 7.717757619250177, 6.164076793452094, 4.663098713208829, 4.864326532865858, 4.771477823043198, 4.556476880369462, 5.656564948299395, 6.1359679453884395, 5.5520047152435, 5.4632245287847505, 5.142886356819772, 6.782241854319531, 7.2968824692716225, 7.525304346068596, 5.962899306028958, 5.679295853535337, 5.341337041164329, 4.776081710622444, 4.843541151417331, 6.3077962029677455, 5.788692784514825, 5.9621118066866625, 7.2866050138026335, 5.81092418444336, 5.30121887260244, 4.935046210597364, 5.083854777520785, 6.103166126810855, 5.723645835332042, 5.750655973067974, 6.036381043561511, 6.055036706176564, 5.742065470525759, 6.5597828894575345, 6.7528327756009405, 5.399746683895081, 5.451063851902668, 4.888049532326988, 4.946091702692327, 4.791902556988601, 6.192866919918181, 6.37574006310699, 6.325265988186414, 6.927890530289391, 6.724861718187592, 6.726574496721084, 6.2306569343065705, 6.1787294643024895, 6.36818869515613, 6.143136540666486, 6.05957688669169, 5.881928163016305, 5.95947838276974, 5.58782140563881, 5.360901624279911, 5.039262808129201, 5.694841094428778, 5.7472515370476005, 6.774522704214959, 7.264189735861028, 6.91474925964744, 6.370313907447851, 6.0229871848332515, 5.722827973839037, 5.902125246347478, 5.780190718685324, 5.944691523209175, 6.125691549069917, 5.939776652400676, 5.642521843874726, 5.405747708007455, 6.066836359280619, 6.395271107617949, 6.011896920022206, 6.1779827938952625, 6.057280464721836, 6.2379699140446725, 6.2764834253610955, 6.346424871122998, 6.354175256097173, 5.983261083325439, 6.276681649894479, 5.596401352728918, 5.599971382079193, 6.0132467344377165, 5.321288526129029, 4.955938059636905, 4.948406965371315, 4.898679219971463, 5.33517161355312, 5.261849449145003, 5.39912035076696, 5.67875897980558, 5.675844189393658, 5.509185297489742, 5.509414407885199, 6.0459182272738206, 6.5157591791617016, 6.089047015441346, 6.380829797581714, 6.1364748691679445, 5.8603539533119555, 5.578384410211745, 5.622472587773503, 5.072842792939787, 4.693668125055806, 4.289715652489635, 4.454773403289809, 4.255560131103454, 4.398909347965125, 5.183317451306383, 6.908522765849449, 7.34179481710908, 6.927499249948681, 6.602733594238127, 6.533945882637505, 6.124800182690112, 5.08657119076073, 6.278646927627113, 5.102906211767965, 5.071716391043997, 4.75502740421715, 5.119106808413167, 5.6102305296466275, 6.163239824495893, 6.23510905689299, 6.665309094030753, 6.501588820003245, 6.370548365046102, 6.207754857555466, 6.073138023353334, 6.005513007162611, 5.2200553458461165, 4.79747474255745, 5.36009101544685, 4.959782434653604, 5.17425479349938, 5.231994588364006, 5.140240042686039, 5.274557057057055, 5.410826022365914, 5.317464603634273, 5.478263318314341, 5.675653858710069, 5.9561846918328625, 5.480972321553898, 5.501136868515274, 5.679968436658112, 5.675741006920918, 5.562858867787347, 5.7805630161821, 5.930829893123397, 6.169426892954782, 6.780756394877399, 6.563005932762031, 6.7174320071019284, 6.635292720849897, 6.433383121969475, 5.276688813616787, 5.419595119808037, 5.963015546487708, 5.617653194263362, 5.698015527685351, 6.267411830475805, 6.16017478486985, 6.040985249988303, 5.757069450915796, 5.390029965286469, 5.416395806628824, 5.57791191267266, 5.694060773480662, 5.72273862986854, 5.633304657450524, 6.297070133495977, 6.117758727890888, 5.63226115625175, 5.684052064159873, 5.430682512733448, 5.64939542857936, 5.865171682164567, 5.731704989039779, 6.015828738559257, 5.465815532999228, 5.555767643775007, 5.801958189159031, 6.012040602621266, 6.242664513299595, 5.309519637752859, 5.301605922786353, 5.795054470872437, 6.00796048420564, 5.6879843161533294, 6.168532204027332, 6.055600008277402, 6.11760064758743, 6.07473767323213, 6.016899247822644, 5.739983309955433, 5.925431821373403, 5.956068635404267, 5.85472282270179, 5.360312857895979, 5.736964022043165, 5.7632878395025084, 5.685176108820885, 6.669245128923111, 6.607433234470421, 6.400551512934128, 6.324825264818645, 6.00244390860503, 5.3035678335375005, 5.0572353497477, 4.9014735694451534, 5.662630020371544, 6.036058705866877, 5.12596319416407, 5.2894241508042255, 5.3959218850498045, 5.763516659464927, 5.6944358500923205, 5.706438470984972, 5.187013533994171, 4.984938197125245, 4.847777098770148, 5.344527564030553, 5.003959928479763, 4.7290855929910744, 4.949611005561027, 5.1297663898407855, 6.0130640573561625, 5.500785931561604, 5.24042307048034, 5.060454543879526, 4.976812940902148, 4.715414110711644, 5.158563748358497, 5.914430531801518, 5.769027559617307, 5.7235891684811975, 5.4591693745946515, 5.415729510848783, 5.211063415541743, 5.0346961728136, 5.497186368580847, 5.7452312403186925, 6.660510512002595, 5.91818126699811, 5.791271753518607, 6.1310849596117585, 6.069640853071676, 6.077166678780202, 5.79086981606742, 5.602750985272765, 6.1009886028852405, 6.1349177449105285, 5.536366570053574, 5.43753026077113, 5.474732981815723, 5.952544315926357, 6.268714368697672, 5.566817537126648, 5.675289112241923, 5.343360067436542, 5.8936122388772585, 5.845468238697807, 5.815126109723222, 5.99101078634815, 5.958170935895565, 6.06921686395708, 6.056124167417051, 5.915593086931369, 5.356684593127281, 5.626890938092954, 5.614247191243859, 5.600234242280951, 5.491017232335068, 5.207492491834552, 5.473918798613065, 5.0452816655809345, 4.481534519143804, 5.062597309610897, 4.714946470560493, 5.324474987906791, 5.522010296137886, 5.567487315197798, 5.323024775791078, 5.233061868800116, 5.125943266039731, 5.772184827167368, 5.458563018023943, 5.236205664609095, 6.0542175728951175, 5.958733326842566, 5.30822883258765, 4.900847575195049, 5.412372938941354, 5.577091031239503, 5.411911713915165, 4.739550793946398, 5.111396632229381, 5.029619633267482, 4.295985065483952, 4.20356367460479, 5.245694479966252, 4.405833377508018, 4.506451168104638, 4.573231038091854, 5.17697150473008, 5.163574788244967, 5.289999872510367, 5.394587718860679, 5.948446344270378, 5.389719632432287, 5.549101270645927, 5.69200284246201, 5.815294997620071, 5.306319646034271, 5.765509725301401, 5.7256588785524265, 5.380107050320468, 5.856658964118282, 5.419951749347988, 5.7113174659766575, 6.117305725880925, 6.171020803096276, 6.5880421834007, 5.399109479623398, 6.215890875675379, 5.591126510403095, 5.50456342551656, 6.538776441712868, 6.157027463651052, 5.329480911970618, 4.873332300928157, 5.235477560494241, 5.558944300205914, 5.189464621961356, 6.445973023895686, 6.518628661743818, 6.692574608956361, 6.573778083923241, 6.680433106860511, 6.072611055260898, 5.972801415138254, 5.444706365043547, 5.319685364836888, 5.353890813306141, 5.542290308736353, 5.674223667332875, 5.217260579064589, 5.231788520009994, 5.825278105794263, 5.604017084482667, 5.657696767621304, 5.411537966391775, 5.326835718787227, 5.654759623900603, 5.852280237937873, 5.412816967440345, 5.121020997606665, 4.483885206714837, 4.904710370949897, 4.726315036864977, 4.6389638143126515, 5.234484289692371, 5.387973604039133, 5.238950007258666, 5.4844048385043385, 5.6995163012320775, 5.3499980566607075, 4.2423535438366615, 4.3100378676939295, 4.632612929550614, 4.766562193252854, 4.596668622442707, 5.169067381927581, 5.450435663933683, 5.230099905077449, 4.998687560994763, 5.094562350185524, 5.140385033357033, 5.094524290602324, 5.1479876610415545, 5.316621312764694, 5.856284391404086, 5.6667905073476845, 5.586324013620757, 5.495279967415005, 5.789421663098412, 6.084702067902086, 5.89290783257524, 5.587923451674715, 5.353392769571093, 5.588801096189949, 4.906616584636853, 5.106993233555901, 5.3188987281804625, 5.154577790958653, 5.490329891405478, 5.171931246637614, 5.374381303399682, 5.455960128331002, 5.392807368357268, 6.0690410062577875, 5.327131632302157, 5.23948506219655, 5.0254669664475955, 4.771723636494201, 4.595092241095812, 4.735724078561411, 4.822032032656555, 4.986538836325928, 4.1060976593435585, 4.293437893821167, 4.110021654554798, 4.034827349645554, 4.105296985132773, 4.2600628215206795, 4.374400193609494, 4.910184163284693, 3.8989438293351224, 3.7904319965787896, 4.316740905843302, 3.9892482496756747, 3.5996808499790958, 3.852290052954711, 3.735731376559695, 3.7835788279000253, 3.676225353721393, 4.04483070301834, 3.377383541218316, 3.721724772019365, 3.908888766479382, 3.586247679660568, 3.3277177447596205, 3.3672187240446654, 3.4304526443175303, 3.6246486970961267, 3.939825208738883, 4.070146807713848, 4.1537823565847, 4.2124974310028325, 4.050462224232622, 3.990242699917294, 3.9358376308524505, 3.0644085557105343, 3.3491317513934638, 3.4429485423733603, 3.8242887723542554, 4.268813041625233, 4.04321641273873, 4.622527449610547, 3.90343538533428, 3.8171834846667814, 3.871815922139758, 3.870387048316076, 3.1552845019173783, 3.4090344261232253, 3.658107207530975, 3.8480722636820244, 4.331113644258429, 4.251013287037832, 3.980715242999221, 3.636546026750587, 3.228623504532616, 3.2606299183683936, 2.8760456358243447, 3.183858321439504, 3.580574602427948, 3.3473288708118276, 3.464791405132395, 3.0338297872340396, 2.906678996444179, 3.3022094803187763, 3.272699661948025, 3.085300259560734, 3.312065856812426, 3.461520235912504, 3.3193565041653024, 3.4369102881539186, 3.5780095836617924, 3.493361061485782, 3.585875658403761, 3.600771868852939, 2.8479441888080745, 3.6067292962477593, 3.8135322992923504, 3.695309798511985, 3.3553055552427793, 3.3049448562646906, 3.1398962811165765, 2.904125487085128, 3.0581171678053414, 2.6375669853646677, 2.8866332235982655, 2.663839964389588, 2.594605166162686, 3.1988429885546896, 2.935256477538535, 2.9341019691853814]
[8.90555478138269, 7.806160903145286, 4.190172962739868, 8.201102972211777, 9.088787673041379, 10.392896466394996, 9.63402759376049, 9.897523967418728, 10.858625895921449, 11.147563296815727, 12.690337121237759, 14.001405798470726, 14.836852925328364, 13.306605028110432, 19.96029815464389, 20.726331751054854, 22.977769690888472, 21.80928498595853, 18.05948240640166, 18.828185715863565, 18.82075236884008, 15.541481426381907, 15.646674403824367, 16.161172472387424, 14.310046455210255, 14.767284583935705, 15.106240417049985, 15.194387400818137, 17.07175611063023, 17.884422423233918, 19.156367115447605, 18.713075192977826, 19.476057383053575, 18.747139298364456, 21.11051106811973, 18.062314339946642, 17.473597978972197, 17.596096156087167, 17.507738109402673, 19.77131761442441, 16.69061568981577, 18.010411387713873, 14.577814011019903, 9.828866052750046, 17.18054890238684, 16.21094639895894, 15.720719528964503, 17.429777521339965, 18.11273004495807, 15.329409114745559, 14.255835263615067, 14.18586903650729, 14.550329560456628, 20.015556859294026, 21.023351270933716, 26.72384263572734, 25.012966916051138, 22.70746128394385, 19.84546037005637, 18.6214217735631, 19.8734714530911, 17.91930438109946, 18.228390473589414, 20.1729240187372, 16.05153077930583, 18.45449094888694, 18.093784666245565, 18.71653049202162, 22.114197021444078, 21.91193085961941, 22.134317125029806, 17.880641196387515, 15.61056856381129, 15.947563392034896, 17.147139691268265, 19.191260430390866, 18.504598304753827, 19.768410242596676, 21.78148080072185, 24.224892605882882, 23.523829168570895, 23.391788620933035, 22.164286828076627, 23.33336930589972, 24.19794907644441, 24.93167695268215, 28.54965299604823, 27.550584313550857, 24.877358929919865, 24.870998070855997, 23.163726035252612, 23.310394288462653, 25.832321699544764, 26.676717454970042, 26.839526371338472, 23.032898987546858, 23.814817301205768, 21.195305712290455, 21.28112131822061, 24.04959982807911, 24.622410010563094, 27.19184293084334, 25.7955193064238, 23.936802321220345, 20.818708297057135, 18.648789262346874, 19.47906003183481, 20.83357687388424, 18.81583293678774, 21.88313399945876, 20.707857330355957, 19.010228619223533, 18.606172794475246, 16.709761515833424, 17.608515327348744, 22.543199543126374, 23.70652219248549, 25.48266569082446, 25.515472628862447, 23.279677749953773, 22.323008735412763, 20.669520663328907, 19.43939586241909, 19.198524031048272, 17.974355167412668, 20.27969046825904, 21.198834164896507, 19.70559451716272, 17.727143155921517, 12.330640909224055, 14.022822584663423, 15.894585449023829, 16.820214639815504, 16.383813388416463, 14.505736300720875, 12.386805998411587, 16.31982136901784, 15.78803150821374, 17.58163791640006, 17.27797117470045, 19.240232906360134, 18.614927217576916, 21.264317613976267, 20.18791659518227, 19.33979010485013, 18.504409060238412, 17.087633155242667, 19.129862607446537, 19.054650295205345, 19.48224907176706, 18.211257200368316, 17.35515117902427, 17.87287797541198, 16.98039701342523, 21.33242271428466, 26.260641964367355, 27.2129890827128, 23.33364912428947, 21.666715917887508, 22.893335487234935, 21.21954991021375, 20.892138051719446, 20.372241295596748, 18.921641777912303, 22.516558785000246, 24.11776624872947, 27.70497891447661, 31.496526152175136, 28.17096469632914, 22.612235122297626, 17.091935130015077, 18.461270864350173, 20.90787907475341, 21.44608219958781, 17.37170610468598, 16.8981689924662, 17.3152979358042, 19.849055441744678, 18.46990404696414, 20.06381945182029, 23.156630861883606, 23.62961927216432, 23.608186629103493, 23.898352195040538, 22.679507032952518, 18.936432589829348, 15.398263319863332, 19.596580534878065, 21.73609066183137, 20.23822479259231, 20.419747199358667, 19.923716496163234, 18.975276852651344, 16.653509542655442, 17.239246256519543, 16.952447547300356, 19.843558507256198, 20.497274002174496, 22.152521749335243, 21.4675690699037, 20.97824989588723, 20.458172463344145, 20.624012068608682, 20.846150781133264, 22.709917529789927, 24.298773890481115, 25.750093573285586, 28.305937054627808, 27.27809264138227, 24.565750619322873, 20.39415787252005, 18.477015016039132, 20.363187569248364, 22.990074912831844, 23.688189998909024, 24.50465056960047, 19.110419767068468, 18.336169441152016, 17.766580569476318, 20.9649885546374, 19.915426509209055, 21.696761896109525, 20.612852291712066, 22.978167875488445, 20.759455705338134, 20.463131921572096, 22.290699222307854, 23.285794556843445, 23.010834411384216, 23.60800113727111, 25.14038347956214, 28.167565900337024, 30.628427946126916, 31.279150447689773, 31.321506966534592, 31.81996672577906, 29.799554982143192, 30.30629220152853, 30.320486259485744, 30.170231158829445, 30.975895018435093, 29.143040210658494, 27.962715033167658, 26.82231377119643, 27.281663280887848, 27.41171023197798, 27.945192220288256, 29.211299254559773, 28.971507606767844, 28.5509919419012, 28.125379814404205, 27.823394553898428, 25.958120467145772, 27.462897940074907, 28.733613843177856, 29.952860512827368, 28.956013589217736, 28.44031192613752, 28.71904400995197, 28.38125804495272, 28.537632901665365, 28.65232741007148, 29.76384472471328, 26.94568792425928, 27.33106070148324, 28.918969872173918, 28.08745552125452, 29.997693055684177, 30.409826242259353, 29.819868838732255, 28.152093938881283, 27.911874498815592, 26.76783291866145, 26.573256124494378, 27.32725936230898, 27.76809801819813, 28.83701772679875, 28.259897532897828, 27.914805984771448, 28.469637307610732, 28.339990539839484, 28.181679804782355, 28.656599699472245, 29.47885523911742, 28.122641688794815, 29.32921412564717, 29.31157991006783, 28.85007606008747, 26.589636302148985, 24.33148092329658, 25.46213182356917, 27.294430799738194, 29.37380688926028, 30.639467272209764, 29.444219724717463, 29.655468632280723, 28.868884407968917, 28.17403316762882, 28.76198102302283, 28.490676351084105, 27.038761664843523, 28.060435667961464, 28.0788349840688, 28.30166937995803, 27.5228085725541, 27.250353087988238, 27.750446324860853, 28.049248243544664, 28.38949054373897, 28.376753036694048, 29.18194424934583, 27.655362091002466, 28.766783709001473, 28.924631710652854, 28.455008000110347, 29.09728773388635, 29.799074955561917, 30.752176678535584, 30.867091174067344, 29.41626367951444, 28.96143529678223, 27.46015796806491, 26.913561534716997, 27.029124995386944, 26.63172255913589, 27.240388099724598, 28.150648780169735, 28.360263632229387, 28.29744180686794, 28.94578644619229, 28.79985129287918, 27.52029240371022, 28.19189551466986, 28.67453027621505, 29.665310217150388, 31.354377399645394, 32.87777961793988, 33.829610270882604, 32.9909236070258, 34.53692395731646, 31.928035832556127, 27.120867698455548, 25.994940299030077, 25.479865464479147, 26.53802599308053, 27.337146649013704, 28.85807751280462, 28.612532346187603, 29.072408442964736, 29.676695894765654, 29.91881764645654, 30.209218501638976, 30.609429106538933, 29.451370089958747, 30.166483849887975, 29.777953672993316, 28.415678065434232, 29.646692771861996, 29.717085099759625, 27.951332545621636, 28.969997096961485, 29.28710762077385, 30.664176321660115, 32.21276291918592, 29.96672516243316, 30.28660754257033, 30.688462946653868, 30.6420017192201, 31.32380740907675, 31.063465131798466, 30.751175802095563, 30.19146976010059, 29.63908527696793, 29.962639681427728, 29.828944714156997, 29.599033493526544, 29.16648263335337, 29.28447179225582, 29.801056817390315, 29.809159425746625, 29.044801248908882, 28.334263817521837, 28.350039848139915, 26.84529489817117, 26.677078114700066, 26.796612057138244, 27.889401026588512, 28.429899503065013, 29.51182601495082, 28.5341748622799, 29.277460965163726, 29.798939591481965, 29.46082245542189, 28.180398121885386, 28.536476623864033, 29.038348693751797, 29.80193724939461, 30.962796845624233, 30.958128417087398, 30.77184563769288, 30.411874861225396, 30.10191883726627, 29.91568460071878, 27.98643350804466, 28.55440627852522, 29.499445028143825, 29.766030107809623, 31.024519524617997, 30.0756286918074, 29.059500337701852, 29.556608058559835, 28.71692007212518, 30.3184105070609, 30.516613962455185, 30.00885109947939, 30.338385015538442, 29.320603406868035, 28.37464613566403, 28.35693422872359, 27.99506927568364, 29.599392632815412, 30.19162324373592, 28.515779868913206, 28.363733246880454, 28.41512027843527, 28.324690334727883, 29.29196888078272, 30.306106070559828, 29.412355654456483, 29.919838736299432, 30.159454805261422, 28.82544674507808, 30.467229113230616, 29.96259758025398, 30.216357709712504, 28.780530693201328, 28.562238996954758, 28.96218342209033, 29.17583824419137, 29.107463281260735, 31.31516261008725, 31.335646357029013, 31.57040084496005, 30.010286955465915, 30.04369040109829, 32.38956696377734, 32.0348828713481, 29.971732080081946, 31.246165492615706, 29.411732122361396, 29.523760095644658, 29.646189356530044, 29.73473060589525, 29.850869091186865, 29.79083352055718, 29.867981355712246, 31.511593102060917, 31.92075365072321, 31.136112492591103, 29.58223425942506, 29.934687770026766, 30.441050016053158, 31.12636652494655, 31.535962998151994, 31.97311693425231, 30.060245880825068, 28.363973294561863, 28.073186404432942, 27.725538219741, 28.21423770847125, 28.31833557204906, 28.964031191130395, 29.414940847804417, 29.14504083256214, 28.286885379834118, 28.42978803748348, 27.780106362707226, 28.47759678556911, 29.11691834342297, 29.841182632806014, 29.898538761581406, 30.19796575693732, 29.480106132890825, 30.36440510933761, 30.33193518965975, 29.575880161165625, 29.898747459800056, 29.223930237274388, 29.888029566764768, 29.03356603465128, 28.14835711107403, 28.051041085018138, 28.906586163714007, 29.99678293974685, 30.066519318006264, 30.612240829346092, 29.95780186547873, 29.981738538388324, 29.81838419664326, 29.78972340030657, 30.146179513744062, 29.271142828904544, 29.207212584360253, 29.542010572516975, 30.187998914166624, 30.173480631931767, 31.14507022789094, 31.067218228309034, 30.54822466128406, 32.11708130710044, 31.101386060366575, 30.670352640763223, 31.859316775366548, 30.951042005976575, 30.658573050916328, 31.982089725872864, 31.878090300823363, 32.020780462191944, 31.228773385967575, 29.496722470727537, 30.612317977624727, 30.58534681291229, 30.845105961769384, 31.47618842305307, 32.21932411988928, 31.43746446450611, 31.172321128653007, 30.52171380943654, 31.338023690137778, 31.51896555339643, 31.55168653830101, 32.42993200072551, 32.625537689124094, 30.934502951170337, 32.48175309443664, 31.66123488161368, 31.38096495523783, 30.918477446425896, 30.431236177765882, 29.733380929463173, 28.571460401390066, 29.675674995554274, 30.68369337185064, 30.77459702135414, 30.666700428941667, 30.482793289577216, 30.157517089615133, 30.50529977150889, 30.665159912387974, 31.35998227192145, 30.577310676854136, 31.973786838255574, 31.2259675810384, 30.35469290129463, 30.368474757592484, 29.19892165841499, 31.175604160293666, 29.46746790664253, 29.828986709824306, 29.809032330192803, 29.593280812161016, 30.133925686591276, 30.414603939697013, 31.334839298278688, 31.05644102072301, 30.27780513336134, 30.170885002290117, 29.836397138233426, 29.390854758827217, 28.904428540432498, 29.116152665527537, 28.439920764390585, 29.265550432742863, 29.414633646774043, 30.906460155536077, 31.360733489249554, 31.547153075726474, 31.242502883506344, 30.824032919355535, 29.739052469540155, 29.53883882649568, 28.900395185314405, 29.116329303910433, 29.08503778574112, 30.041491544933397, 31.88645628044049, 31.397564969688645, 31.13631857237277, 31.817332649345, 30.70475208992969, 31.72972917911664, 31.77497440952345, 31.50092947175313, 31.615885786118344, 31.2594429948619, 30.75212576520396, 30.735276413581143, 30.68474797592791, 30.952575893332234, 31.339803475397325, 33.15816498991159, 32.90558746610342, 32.066921088183456, 31.72457421343574, 31.368310104101155, 30.752470187393527, 29.282610504341513, 29.219132895210592, 29.865544176098652, 31.53865167883425, 31.64308896068254, 31.861654548404225, 31.916889856650336, 31.932140839557956, 31.424119017127094, 31.400396877101915, 31.045616522204085, 30.838177156959052, 28.949140999088435, 28.759690709585044, 29.249014929811636, 27.835537061522906, 29.451531359259953, 30.807915009314737, 30.529319146178274, 32.344772111972176, 31.703598629787543, 29.95293146311369, 29.697078164882505, 30.206446033918134, 31.47421656116101, 31.187890312761198, 31.133068497349857, 30.104158400679378, 30.49109752690175, 31.085239394691143, 31.322120373573156, 31.954866970665325, 32.37849500993723, 32.19158376907707, 32.380335656607066, 32.373757579546165, 32.98677147801602, 33.820491897739394, 34.861399838508405, 32.81899593660398, 32.35956579339242, 31.587341567021117, 31.996968757834917, 32.095453719937694, 33.41002628194374, 33.82401467808909, 33.29872522844357, 33.52062622150113, 33.962973159449255, 33.53451585238024, 33.82100105224044, 34.27820191531583, 34.864416912950986, 34.76826565614162, 34.437253289164815, 33.265645288400194, 34.31689802063824, 35.01242994784761, 36.01321619748004, 36.39367807932305, 35.956168658839516, 35.63521818124972, 34.35113746583194, 33.000249088679006, 32.58412624535888, 32.39496981646039, 32.77535688590336, 33.70155367531155, 34.52360073711795, 36.040967792182045, 35.71265272153802, 36.25263363040684, 34.63393861594941, 32.98881943457877, 33.06828263569109, 32.820678185249676, 33.49312749865873, 34.247796813431556, 34.85653094804649, 34.98385845130837, 35.54554953953867, 36.699657467637714, 35.093934815755595, 34.6795534819878, 32.25771045451633, 32.350617941798305, 33.20028038372011, 33.9961376153351, 35.86576470327265, 35.83683043173314, 35.34425534436088, 34.38602760843669, 35.284884120637564, 34.042263848104035, 35.67128061775611, 36.85364975450082, 37.51755158507363, 37.76621686605461, 36.47605859810429, 37.382719725880335, 36.973311235361614, 35.80870200737044, 35.93307080092325, 35.722265784997106, 35.63052903564859, 36.328969405984815, 36.388079730091654, 36.1958535788732, 36.92536737420217, 35.748799394621734, 35.03960884989143, 35.35283548181997, 35.71453329730176, 35.6139595009944, 36.07466977028606, 36.01461163568787, 35.57416791494648, 36.85107536872765, 37.818045073492634, 36.55333640146214, 36.76736471543982, 35.17196229434782, 36.389908084927725, 35.977330091509856]
[0.42105263157894735, 0.5, 0.4444444444444444, 0.4444444444444444, 0.3888888888888889, 0.3888888888888889, 0.3888888888888889, 0.3888888888888889, 0.3888888888888889, 0.3888888888888889, 0.47368421052631576, 0.47368421052631576, 0.42105263157894735, 0.3684210526315789, 0.3684210526315789, 0.3333333333333333, 0.3684210526315789, 0.3684210526315789, 0.3684210526315789, 0.42105263157894735, 0.47368421052631576, 0.4444444444444444, 0.3888888888888889, 0.4444444444444444, 0.4444444444444444, 0.4444444444444444, 0.5, 0.4444444444444444, 0.4444444444444444, 0.4444444444444444, 0.4444444444444444, 0.3888888888888889, 0.42105263157894735, 0.42105263157894735, 0.42105263157894735, 0.47368421052631576, 0.47368421052631576, 0.47368421052631576, 0.4444444444444444, 0.3684210526315789, 0.3888888888888889, 0.3888888888888889, 0.3888888888888889, 0.5555555555555556, 0.5, 0.5, 0.4444444444444444, 0.47368421052631576, 0.4444444444444444, 0.4444444444444444, 0.5, 0.4444444444444444, 0.3888888888888889, 0.3333333333333333, 0.3333333333333333, 0.3684210526315789, 0.3333333333333333, 0.3333333333333333, 0.3888888888888889, 0.3888888888888889, 0.3888888888888889, 0.3888888888888889, 0.3888888888888889, 0.3684210526315789, 0.3684210526315789, 0.3684210526315789, 0.3684210526315789, 0.3684210526315789, 0.3684210526315789, 0.35, 0.35, 0.3684210526315789, 0.3333333333333333, 0.3888888888888889, 0.3888888888888889, 0.3888888888888889, 0.3888888888888889, 0.3333333333333333, 0.3684210526315789, 0.3157894736842105, 0.3684210526315789, 0.3684210526315789, 0.3333333333333333, 0.3333333333333333, 0.3333333333333333, 0.3333333333333333, 0.3157894736842105, 0.3157894736842105, 0.3157894736842105, 0.3157894736842105, 0.3157894736842105, 0.3157894736842105, 0.3157894736842105, 0.3684210526315789, 0.3684210526315789, 0.3684210526315789, 0.3684210526315789, 0.3684210526315789, 0.3157894736842105, 0.3157894736842105, 0.3157894736842105, 0.3157894736842105, 0.3157894736842105, 0.3684210526315789, 0.3888888888888889, 0.3888888888888889, 0.3684210526315789, 0.3684210526315789, 0.3888888888888889, 0.3333333333333333, 0.3333333333333333, 0.3888888888888889, 0.3888888888888889, 0.3888888888888889, 0.3888888888888889, 0.3684210526315789, 0.3157894736842105, 0.3684210526315789, 0.3684210526315789, 0.3888888888888889, 0.3888888888888889, 0.3888888888888889, 0.3888888888888889, 0.3888888888888889, 0.3684210526315789, 0.3684210526315789, 0.3684210526315789, 0.42105263157894735, 0.3888888888888889, 0.4444444444444444, 0.5, 0.47368421052631576, 0.47368421052631576, 0.47368421052631576, 0.47058823529411764, 0.47058823529411764, 0.4444444444444444, 0.47058823529411764, 0.4117647058823529, 0.4117647058823529, 0.3888888888888889, 0.3888888888888889, 0.3888888888888889, 0.3888888888888889, 0.3888888888888889, 0.3888888888888889, 0.3888888888888889, 0.3888888888888889, 0.35294117647058826, 0.3888888888888889, 0.3888888888888889, 0.3888888888888889, 0.3333333333333333, 0.3333333333333333, 0.3157894736842105, 0.2631578947368421, 0.2631578947368421, 0.2631578947368421, 0.3157894736842105, 0.3333333333333333, 0.3888888888888889, 0.3888888888888889, 0.3888888888888889, 0.3888888888888889, 0.21052631578947367, 0.25, 0.25, 0.25, 0.3, 0.2631578947368421, 0.3888888888888889, 0.3888888888888889, 0.42105263157894735, 0.3684210526315789, 0.4444444444444444, 0.5, 0.5555555555555556, 0.5555555555555556, 0.5555555555555556, 0.5555555555555556, 0.5, 0.5263157894736842, 0.5555555555555556, 0.5555555555555556, 0.5, 0.5, 0.3333333333333333, 0.3333333333333333, 0.3333333333333333, 0.3333333333333333, 0.3888888888888889, 0.3888888888888889, 0.4444444444444444, 0.3888888888888889, 0.3888888888888889, 0.3888888888888889, 0.3888888888888889, 0.3888888888888889, 0.3684210526315789, 0.3684210526315789, 0.3888888888888889, 0.3888888888888889, 0.3684210526315789, 0.3157894736842105, 0.3157894736842105, 0.35, 0.3, 0.3157894736842105, 0.3157894736842105, 0.3157894736842105, 0.3157894736842105, 0.3333333333333333, 0.3333333333333333, 0.3157894736842105, 0.3157894736842105, 0.3157894736842105, 0.2777777777777778, 0.3888888888888889, 0.4444444444444444, 0.3684210526315789, 0.3684210526315789, 0.3684210526315789, 0.3888888888888889, 0.3684210526315789, 0.3888888888888889, 0.3888888888888889, 0.3888888888888889, 0.4, 0.4, 0.35, 0.3, 0.3, 0.3333333333333333, 0.35, 0.35, 0.35, 0.3157894736842105, 0.35, 0.35, 0.3333333333333333, 0.3333333333333333, 0.3, 0.3157894736842105, 0.3684210526315789, 0.3157894736842105, 0.35, 0.3157894736842105, 0.3, 0.3, 0.3, 0.3, 0.3, 0.3157894736842105, 0.3157894736842105, 0.3157894736842105, 0.3157894736842105, 0.3157894736842105, 0.3157894736842105, 0.3157894736842105, 0.3, 0.3, 0.3157894736842105, 0.35, 0.3157894736842105, 0.35, 0.3, 0.2857142857142857, 0.2857142857142857, 0.3, 0.2631578947368421, 0.3157894736842105, 0.3157894736842105, 0.35, 0.35, 0.35, 0.35, 0.3157894736842105, 0.3157894736842105, 0.3157894736842105, 0.3157894736842105, 0.3157894736842105, 0.3, 0.3, 0.3, 0.3157894736842105, 0.3157894736842105, 0.3157894736842105, 0.3157894736842105, 0.3157894736842105, 0.3684210526315789, 0.3157894736842105, 0.3157894736842105, 0.3157894736842105, 0.3157894736842105, 0.3157894736842105, 0.3157894736842105, 0.3157894736842105, 0.3157894736842105, 0.3157894736842105, 0.3157894736842105, 0.3157894736842105, 0.3157894736842105, 0.35, 0.3333333333333333, 0.3333333333333333, 0.3, 0.3, 0.3157894736842105, 0.3157894736842105, 0.3157894736842105, 0.3157894736842105, 0.3157894736842105, 0.3, 0.3, 0.3157894736842105, 0.3157894736842105, 0.2631578947368421, 0.3, 0.3, 0.3, 0.35, 0.3157894736842105, 0.3157894736842105, 0.3157894736842105, 0.3157894736842105, 0.3157894736842105, 0.3157894736842105, 0.3157894736842105, 0.3157894736842105, 0.3157894736842105, 0.3, 0.3157894736842105, 0.3157894736842105, 0.3157894736842105, 0.3157894736842105, 0.2631578947368421, 0.2631578947368421, 0.3, 0.3157894736842105, 0.3157894736842105, 0.3157894736842105, 0.2777777777777778, 0.3333333333333333, 0.3157894736842105, 0.3157894736842105, 0.3157894736842105, 0.3157894736842105, 0.3157894736842105, 0.3157894736842105, 0.3333333333333333, 0.3333333333333333, 0.3157894736842105, 0.2777777777777778, 0.3333333333333333, 0.3333333333333333, 0.3333333333333333, 0.3333333333333333, 0.3333333333333333, 0.3333333333333333, 0.3333333333333333, 0.3333333333333333, 0.3333333333333333, 0.3157894736842105, 0.3157894736842105, 0.2777777777777778, 0.3333333333333333, 0.3333333333333333, 0.3333333333333333, 0.3333333333333333, 0.3333333333333333, 0.3333333333333333, 0.3333333333333333, 0.3333333333333333, 0.3333333333333333, 0.3333333333333333, 0.3333333333333333, 0.3333333333333333, 0.3157894736842105, 0.3157894736842105, 0.3157894736842105, 0.3157894736842105, 0.3157894736842105, 0.3157894736842105, 0.3157894736842105, 0.3333333333333333, 0.3333333333333333, 0.3157894736842105, 0.3157894736842105, 0.3157894736842105, 0.3157894736842105, 0.3157894736842105, 0.3157894736842105, 0.3157894736842105, 0.3157894736842105, 0.3157894736842105, 0.3157894736842105, 0.3157894736842105, 0.3157894736842105, 0.3157894736842105, 0.3157894736842105, 0.3157894736842105, 0.3157894736842105, 0.3157894736842105, 0.3684210526315789, 0.3157894736842105, 0.3157894736842105, 0.3157894736842105, 0.3157894736842105, 0.3157894736842105, 0.3157894736842105, 0.3157894736842105, 0.3157894736842105, 0.3157894736842105, 0.3157894736842105, 0.3157894736842105, 0.35, 0.3157894736842105, 0.2631578947368421, 0.2631578947368421, 0.3157894736842105, 0.3157894736842105, 0.3157894736842105, 0.3157894736842105, 0.3157894736842105, 0.3157894736842105, 0.3157894736842105, 0.3157894736842105, 0.3157894736842105, 0.3157894736842105, 0.3157894736842105, 0.3157894736842105, 0.3157894736842105, 0.3157894736842105, 0.3157894736842105, 0.3157894736842105, 0.3333333333333333, 0.3333333333333333, 0.3333333333333333, 0.3333333333333333, 0.3157894736842105, 0.3157894736842105, 0.3157894736842105, 0.3157894736842105, 0.2777777777777778, 0.3333333333333333, 0.3157894736842105, 0.3157894736842105, 0.3157894736842105, 0.3157894736842105, 0.3157894736842105, 0.3157894736842105, 0.3157894736842105, 0.2631578947368421, 0.3157894736842105, 0.3157894736842105, 0.2631578947368421, 0.3, 0.3157894736842105, 0.3157894736842105, 0.3333333333333333, 0.3333333333333333, 0.3333333333333333, 0.3684210526315789, 0.3684210526315789, 0.35, 0.35, 0.3157894736842105, 0.3157894736842105, 0.3157894736842105, 0.3157894736842105, 0.3157894736842105, 0.3157894736842105, 0.3157894736842105, 0.3333333333333333, 0.3333333333333333, 0.3333333333333333, 0.3333333333333333, 0.3333333333333333, 0.2777777777777778, 0.2777777777777778, 0.3333333333333333, 0.3333333333333333, 0.3333333333333333, 0.3333333333333333, 0.3333333333333333, 0.3333333333333333, 0.3333333333333333, 0.3157894736842105, 0.3157894736842105, 0.3157894736842105, 0.3157894736842105, 0.3157894736842105, 0.3157894736842105, 0.3157894736842105, 0.3157894736842105, 0.3333333333333333, 0.3333333333333333, 0.3333333333333333, 0.3333333333333333, 0.3333333333333333, 0.3157894736842105, 0.3157894736842105, 0.3333333333333333, 0.3333333333333333, 0.3333333333333333, 0.3333333333333333, 0.3333333333333333, 0.3333333333333333, 0.2777777777777778, 0.2631578947368421, 0.2777777777777778, 0.3333333333333333, 0.3157894736842105, 0.3157894736842105, 0.3157894736842105, 0.3157894736842105, 0.3157894736842105, 0.3157894736842105, 0.3333333333333333, 0.3333333333333333, 0.3333333333333333, 0.3333333333333333, 0.3333333333333333, 0.3157894736842105, 0.3157894736842105, 0.3157894736842105, 0.3157894736842105, 0.35, 0.35, 0.3157894736842105, 0.3157894736842105, 0.3157894736842105, 0.2631578947368421, 0.2777777777777778, 0.2631578947368421, 0.2631578947368421, 0.3157894736842105, 0.3157894736842105, 0.3157894736842105, 0.3157894736842105, 0.3157894736842105, 0.3157894736842105, 0.3157894736842105, 0.3157894736842105, 0.3157894736842105, 0.3157894736842105, 0.3157894736842105, 0.3157894736842105, 0.3157894736842105, 0.3157894736842105, 0.3333333333333333, 0.3333333333333333, 0.3333333333333333, 0.3333333333333333, 0.3333333333333333, 0.3333333333333333, 0.3157894736842105, 0.3333333333333333, 0.3157894736842105, 0.3157894736842105, 0.3333333333333333, 0.3333333333333333, 0.3333333333333333, 0.2777777777777778, 0.2777777777777778, 0.3333333333333333, 0.3157894736842105, 0.3333333333333333, 0.3333333333333333, 0.3333333333333333, 0.3333333333333333, 0.3333333333333333, 0.3157894736842105, 0.3157894736842105, 0.3157894736842105, 0.3157894736842105, 0.3157894736842105, 0.3157894736842105, 0.3157894736842105, 0.3157894736842105, 0.3157894736842105, 0.3157894736842105, 0.3157894736842105, 0.3157894736842105, 0.3157894736842105, 0.3157894736842105, 0.3157894736842105, 0.35, 0.3157894736842105, 0.3333333333333333, 0.3157894736842105, 0.3333333333333333, 0.3333333333333333, 0.3333333333333333, 0.3333333333333333, 0.3157894736842105, 0.3333333333333333, 0.3333333333333333, 0.3684210526315789, 0.3157894736842105, 0.3, 0.3, 0.2777777777777778, 0.2777777777777778, 0.3333333333333333, 0.3333333333333333, 0.3333333333333333, 0.3157894736842105, 0.3157894736842105, 0.3157894736842105, 0.3157894736842105, 0.3157894736842105, 0.3157894736842105, 0.3157894736842105, 0.3157894736842105, 0.3157894736842105, 0.3157894736842105, 0.3157894736842105, 0.2777777777777778, 0.2777777777777778, 0.3157894736842105, 0.3157894736842105, 0.3157894736842105, 0.3157894736842105, 0.3157894736842105, 0.3157894736842105, 0.3157894736842105, 0.3157894736842105, 0.35, 0.3157894736842105, 0.3157894736842105, 0.3157894736842105, 0.3157894736842105, 0.3333333333333333, 0.3333333333333333, 0.3333333333333333, 0.3333333333333333, 0.3333333333333333, 0.3333333333333333, 0.3333333333333333, 0.3333333333333333, 0.3333333333333333, 0.3157894736842105, 0.3157894736842105, 0.3157894736842105, 0.3157894736842105, 0.3157894736842105, 0.3157894736842105, 0.3157894736842105, 0.3157894736842105, 0.3157894736842105, 0.3157894736842105, 0.3157894736842105, 0.3157894736842105, 0.2631578947368421, 0.2631578947368421, 0.2631578947368421, 0.2631578947368421, 0.25, 0.2631578947368421, 0.2631578947368421, 0.2631578947368421, 0.2631578947368421, 0.2631578947368421, 0.2631578947368421, 0.2631578947368421, 0.2631578947368421, 0.2631578947368421, 0.2631578947368421, 0.2631578947368421, 0.2631578947368421, 0.3, 0.3, 0.3157894736842105, 0.3157894736842105, 0.3157894736842105, 0.2631578947368421, 0.3, 0.2631578947368421, 0.2631578947368421, 0.2631578947368421, 0.2631578947368421, 0.2631578947368421, 0.2631578947368421, 0.2631578947368421, 0.2631578947368421, 0.3, 0.2631578947368421, 0.25, 0.2631578947368421, 0.25, 0.25, 0.2631578947368421, 0.2631578947368421, 0.2631578947368421, 0.2631578947368421, 0.2631578947368421, 0.2631578947368421, 0.2631578947368421, 0.2631578947368421, 0.2631578947368421, 0.2631578947368421, 0.2631578947368421, 0.3157894736842105, 0.3, 0.3, 0.3, 0.3, 0.3, 0.3, 0.3, 0.25, 0.25, 0.25, 0.25, 0.25, 0.25, 0.25, 0.3, 0.3, 0.3, 0.2631578947368421, 0.2631578947368421, 0.2631578947368421, 0.2631578947368421, 0.2631578947368421, 0.2631578947368421, 0.2631578947368421, 0.2631578947368421, 0.2631578947368421]
0.09973076033090666
0.1
