# Supplementary material for: Cohesin and condensin extrude DNA loops in a cell cycle-dependent manner
Source: eLife. 2020 May 12;9:e53885. doi: 10.7554/eLife.53885 (PMC7316503; doi:10.7554/eLife.53885)
Supplement: Source data 1. [file elife-53885-data1.zip › inter8_output.txt]

DNA in Region I     DNA in Region II     DNA in loop     Relative loop position     Relative initial DNA extension    Timestep (s)  
[19.849149622852586, 18.26342877809005, 17.428759696486495, 16.453780701168526, 15.6294227642535, 15.681287665933668, 15.15230142716349, 16.86711630687613, 16.394364983719605, 15.331166043887968, 15.883622102815195, 16.41658353682025, 16.274354342441843, 16.284543076915323, 14.515780380119086, 14.659995790659657, 14.524656634959452, 13.250909272864135, 15.815672605596948, 15.016607179576564, 16.415694154193087, 15.917284587602115, 15.021866148188217, 14.703845346616383, 15.05011823041058, 14.661447629621058, 14.426313757427478, 13.814996286108673, 13.5682403088271, 14.131571647792416, 14.81808928086225, 14.87068784720324, 15.34911015507684, 15.030838661578848, 15.033587976178431, 15.019012986416726, 14.441582858358444, 15.023214328756922, 14.99169041076236, 13.83163475426917, 13.579457720163436, 14.477031864811021, 13.816090545494415, 14.393707180385302, 14.028139569393968, 13.660416665278579, 12.845602523888726, 13.531153188179266, 13.234339930804081, 12.834723070108064, 13.186138020113642, 12.956629635997581, 12.63568470197528, 12.844248783355237, 12.316650014932824, 12.736132738867395, 12.625147640183581, 13.668772256202086, 14.478708830405306, 15.794733011875948, 16.504904299535998, 16.051042293730955, 15.330691379719378, 13.986839348160556, 13.761039876413946, 13.458898514060547, 13.756319690526079, 14.757544327842904, 14.361635511289123, 14.780494226034403, 13.449476331890953, 13.187948036781975, 13.71419823694217, 13.845210680400545, 14.044836376624783, 13.331270497488, 13.93182491547116, 12.784648108061184, 12.884941987283138, 12.252320227235632, 12.976234644776664, 12.502657960335096, 12.609527954117794, 12.309177551779834, 12.887882862678048, 13.310230294090612, 13.061521887089246, 13.79433711852267, 12.805594374383144, 12.790761908893755, 13.42167170929364, 14.411032751557455, 15.092208720450143, 16.254743306824437, 16.09600031093601, 14.792558339157836, 13.522546280997837, 12.837884428249467, 12.257590037446299, 11.557216208545167, 11.291559034848316, 10.998381101416179, 11.759432625342992, 12.65819901763616, 13.529760206539903, 14.026657759295869, 13.464072243341558, 12.617502915933303, 11.54698512826404, 12.155995653077111, 11.94319305810221, 12.209054412914073, 13.12085342235084, 13.06688342676001, 12.078800355326557, 12.022103550061551, 12.064152528625497, 12.620174661014925, 12.415964526390121, 13.187655040090402, 12.417784045259307, 12.32797366586648, 12.025086028130147, 11.622004007754356, 11.058350975848267, 11.211276074995986, 11.72688314245451, 12.10663809100393, 10.855778865430679, 11.749246558437608, 11.275547133130505, 11.173991310558652, 11.487993843800139, 12.186626665696917, 11.29822134363831, 12.427382161101981, 12.086104294251825, 11.91743582080605, 12.231236471166966, 11.605761690054393, 11.912458907319053, 12.217872822055766, 12.259053548281894, 11.971799901780653, 12.169192205184315, 12.873926885585407, 12.837053414796575, 12.311527608813464, 12.452923282626877, 10.895318410699195, 10.654750824031568, 10.90195928848437, 10.677502166531106, 11.556576963094393, 11.735732028248957, 11.94441060842592, 12.064934122745521, 12.094638879485657, 11.936660757090792, 12.23637691853822, 12.39026795269497]
[23.51953195862741, 23.40324589463242, 23.504875769580607, 23.12074642085531, 23.65472543705743, 23.59225634307661, 23.162059352775522, 23.281640656112028, 22.70657152160965, 23.425797898153803, 23.823799541658268, 23.1790746038831, 23.20941745708105, 22.59840479635203, 22.42561347089087, 22.598451719826507, 22.03040556375237, 23.490220737580348, 24.46461538024411, 25.027031646529625, 24.610868114658288, 24.588430689678383, 24.33578035810939, 23.59656839513631, 24.827089946605255, 24.514584675202613, 24.839012392948842, 24.219021226563875, 22.51159905578006, 22.442266210959808, 22.17081486565862, 22.329446574673554, 21.85784636053555, 22.054501344459407, 21.76581358895057, 21.84824174180113, 22.208203203483247, 22.011437929209272, 22.611378413237126, 22.294962030348284, 23.05588867337362, 22.979024571017725, 23.357466746078032, 23.236344596024388, 23.041109663460677, 23.1131029265433, 22.905436928671474, 22.45819704620681, 22.82436825396087, 21.634262909011944, 21.969658763581688, 22.38406517714317, 22.551779376089065, 23.31536132870053, 22.589180479906616, 21.89919900495051, 22.01518620264308, 22.285172969608237, 22.492518886862342, 23.12742071421785, 23.560334728809075, 22.944830775761158, 23.35505368705706, 22.810283340013918, 22.64696000619113, 22.618837707828085, 22.42268859526512, 23.374725258959494, 24.083567581672934, 24.35521497712729, 24.29810426552872, 23.772357527255988, 22.353201272438895, 21.66813195161997, 21.75024974757546, 21.606811811465843, 21.832351948248025, 23.40098955411602, 22.285466906315474, 23.295150256188425, 22.38801054218165, 22.72081360523382, 22.07349723171716, 22.088759228260734, 20.95142042065126, 21.277834398075385, 22.10632110308844, 22.032799617054327, 22.735134686558922, 22.366491895236997, 22.302003419468285, 22.749162590558363, 23.163532099286016, 23.328169813674403, 23.503109872192816, 23.393526660433, 23.440392122082585, 23.575990190301567, 23.72639284211443, 23.261505202458093, 23.105343836046025, 23.160453618852788, 23.197743288210155, 22.91226032393527, 22.27000732972421, 21.03120307858409, 20.749565828849658, 21.022175065807648, 21.988363344755612, 21.885478414138056, 22.26252735396469, 21.746873016308633, 20.9658264908141, 21.755276758580823, 22.706049298775945, 23.434754223641228, 23.182284290541613, 21.95573839355888, 22.864900781383433, 22.881364570436673, 24.152056294454262, 24.461686015117834, 24.965482733872534, 24.99274770612771, 24.53220727116798, 24.14249490674218, 23.991684472865785, 23.37267979996334, 24.960514484256944, 24.42770064990423, 24.170932378946024, 24.485945757050025, 25.189892504418516, 24.979624631496197, 25.238640237300597, 24.945775194640287, 25.339673786389906, 24.651570204372774, 24.539115265223554, 24.463799762553794, 22.26004661145501, 21.947341386638147, 21.42821531850317, 22.565995215209934, 22.5298878521792, 22.88782622815553, 22.343337400078248, 22.414613096321844, 21.82648795349464, 20.730459704539086, 20.868850175939095, 20.75707037745518, 20.891780965970337, 21.061749252207456, 20.606093650808766, 20.551301682691033, 20.335921220811663, 20.08614237470946, 20.220585134862752, 20.770929756061506, 21.620267001129648]
[5.131318418520004, 6.833325327277534, 7.5663645339328935, 8.925472877976167, 9.21585179868907, 9.22645599098972, 10.185639220060986, 8.35124303701184, 9.399063494670747, 9.74303605795823, 8.792578355526537, 8.904341859296647, 9.01622820047711, 9.617052126732652, 11.558606148990046, 11.241552489513834, 11.944937801288175, 11.758869989555519, 8.219712014158944, 8.45636117389381, 7.473437731148626, 7.994284722719503, 9.142353493702398, 10.199586258247308, 8.622791822984166, 9.323967695176325, 9.23467384962368, 10.46598248732745, 12.42016063539284, 11.926162141247778, 11.511095853479134, 11.299865578123207, 11.293043484387606, 11.414659993961747, 11.700598434870994, 11.632745271782147, 11.85021393815831, 11.465347742033806, 10.896931176000516, 12.373403215382544, 11.864653606462946, 11.043943564171252, 11.326442708427555, 10.869948223590312, 11.430750767145355, 11.726480408178121, 12.748960547439802, 12.510649765613923, 12.441291815235047, 14.031014020879994, 13.344203216304669, 13.159305186859246, 13.312535921935654, 12.340389887944236, 13.594169505160565, 13.864668256182092, 13.85966615717334, 12.54605477418968, 11.528772282732351, 9.577846273906202, 8.43476097165493, 9.504126930507885, 9.81425493322356, 11.702877311825528, 12.092000117394923, 12.422263778111367, 12.320991714208802, 10.367730413197604, 10.054796907037945, 9.364290796838311, 10.752419402580326, 11.539694435962037, 12.432600490618933, 12.986657367979483, 12.704913875799756, 13.56191769104616, 12.735823136280816, 12.314362337822795, 13.329591106401386, 12.952529516575945, 13.135754813041684, 13.276528434431084, 13.816974814165047, 14.102063219959433, 14.660696716670694, 13.911935307834005, 13.332157009822314, 12.672863264423006, 12.959270939057937, 13.34274619586925, 12.776324871238076, 11.339804657884184, 10.244259180263839, 8.91708687950116, 8.900889816871175, 10.313915000409164, 11.537061596919578, 12.086125381448968, 12.51601712043927, 13.68127858899674, 14.103097129105665, 14.341165279731035, 13.542824086446853, 12.92954065842857, 12.700232463735889, 13.44213916212004, 14.286361927808782, 14.860322018259051, 14.964651526980344, 14.45852593278483, 14.294279587933099, 14.544072570777292, 14.413320086835059, 13.677839814659166, 13.715150345897497, 13.043142226297219, 13.253563180832892, 13.924086945426192, 13.21913469222645, 12.430980389472921, 11.930159660286431, 11.710340319015684, 11.50943123799732, 11.885248286117937, 12.909441752983755, 13.146229018261835, 12.781432384679704, 13.020682109032732, 12.683706650312377, 12.323052791658162, 13.053520487923473, 12.840062932391318, 11.822113651781345, 11.333748702806888, 11.96313841906109, 11.126842644257733, 11.07422191935827, 11.930993974821176, 11.72964826360948, 12.430438547391812, 14.327494481225939, 14.33478579130609, 14.812731133214934, 13.962204883009411, 13.800919942636483, 12.738246886259066, 13.319609185125179, 13.773859294864693, 14.220588763878483, 16.874221884761717, 16.976399000029335, 16.84097033406045, 16.930716867498557, 15.88167378469815, 16.158174320942276, 16.004287708883048, 16.099144656442817, 16.319218745804882, 16.342754108046453, 15.492693325400275, 14.489465046175386]
[0.423728813559322, 0.43103448275862066, 0.43103448275862066, 0.375, 0.375, 0.375, 0.421875, 0.46551724137931033, 0.4576271186440678, 0.43103448275862066, 0.4166666666666667, 0.43103448275862066, 0.43103448275862066, 0.43103448275862066, 0.3793103448275862, 0.3793103448275862, 0.3793103448275862, 0.34375, 0.359375, 0.36923076923076925, 0.4, 0.3898305084745763, 0.3770491803278688, 0.3770491803278688, 0.34375, 0.375, 0.4, 0.4, 0.4, 0.4153846153846154, 0.4153846153846154, 0.390625, 0.41379310344827586, 0.4166666666666667, 0.4166666666666667, 0.4166666666666667, 0.4166666666666667, 0.43103448275862066, 0.4166666666666667, 0.4098360655737705, 0.3548387096774194, 0.3709677419354839, 0.36507936507936506, 0.3709677419354839, 0.38333333333333336, 0.38333333333333336, 0.36666666666666664, 0.4166666666666667, 0.4067796610169492, 0.3898305084745763, 0.3898305084745763, 0.3898305084745763, 0.3898305084745763, 0.3728813559322034, 0.375, 0.38461538461538464, 0.36923076923076925, 0.36923076923076925, 0.3787878787878788, 0.36923076923076925, 0.3939393939393939, 0.3968253968253968, 0.4406779661016949, 0.41935483870967744, 0.43333333333333335, 0.43333333333333335, 0.41935483870967744, 0.390625, 0.390625, 0.4032258064516129, 0.3968253968253968, 0.4032258064516129, 0.4067796610169492, 0.423728813559322, 0.4067796610169492, 0.41379310344827586, 0.423728813559322, 0.4032258064516129, 0.3728813559322034, 0.34375, 0.34375, 0.34375, 0.359375, 0.36507936507936506, 0.4067796610169492, 0.423728813559322, 0.38333333333333336, 0.39344262295081966, 0.359375, 0.35384615384615387, 0.3770491803278688, 0.359375, 0.36065573770491804, 0.3793103448275862, 0.41379310344827586, 0.38461538461538464, 0.40625, 0.4153846153846154, 0.4098360655737705, 0.375, 0.39344262295081966, 0.375, 0.375, 0.359375, 0.36923076923076925, 0.375, 0.4032258064516129, 0.423728813559322, 0.41379310344827586, 0.3968253968253968, 0.38095238095238093, 0.3898305084745763, 0.39655172413793105, 0.4166666666666667, 0.4262295081967213, 0.4126984126984127, 0.4126984126984127, 0.4406779661016949, 0.4067796610169492, 0.41935483870967744, 0.38461538461538464, 0.4, 0.390625, 0.390625, 0.390625, 0.390625, 0.3968253968253968, 0.4098360655737705, 0.38333333333333336, 0.39344262295081966, 0.3770491803278688, 0.38095238095238093, 0.359375, 0.390625, 0.38461538461538464, 0.38461538461538464, 0.42857142857142855, 0.39344262295081966, 0.3968253968253968, 0.3968253968253968, 0.3968253968253968, 0.3968253968253968, 0.4098360655737705, 0.4067796610169492, 0.39344262295081966, 0.39344262295081966, 0.39344262295081966, 0.3870967741935484, 0.3770491803278688, 0.3770491803278688, 0.39655172413793105, 0.3492063492063492, 0.38596491228070173, 0.39285714285714285, 0.3548387096774194, 0.34375, 0.3793103448275862, 0.3793103448275862, 0.3620689655172414, 0.3508771929824561, 0.3793103448275862]
0.338018691390036
0.1
