# Supplementary material for: Cohesin and condensin extrude DNA loops in a cell cycle-dependent manner
Source: eLife. 2020 May 12;9:e53885. doi: 10.7554/eLife.53885 (PMC7316503; doi:10.7554/eLife.53885)
Supplement: Source data 1. [file elife-53885-data1.zip › inter9_output.txt]

DNA in Region I     DNA in Region II     DNA in loop     Relative loop position     Relative initial DNA extension    Timestep (s)  
[8.733720811617044, 9.271221245708338, 9.995340775062107, 10.45338698139589, 6.9486116950792995, 5.786514555956088, 5.722881118275823, 6.0639436981656125, 7.49978143466394, 7.498028643917411, 6.078324482344776, 5.571948182942009, 4.961153935905359, 6.252761785252028, 39.550050262588776, 40.17340409391835, 40.75899359555945, 41.11429112061897, 40.39239297065878, 5.26694885832595, 5.515510799425223, 6.078212844169218, 5.879020462344645, 6.499490408160549, 5.912794979467565, 5.066776986702508, 4.910330692532426, 4.333471340352065, 4.11322225004631, 4.233367692160607, 4.074967202698582, 4.463010488473911, 4.6167359718070005, 4.046970528325066, 4.68946396750596, 4.574864310273523, 5.037169583328605, 5.037727564844953, 5.181828665871054, 4.545771474119762, 4.422014863501628, 4.200466386695079, 4.702129162889483, 5.083298017957492, 5.391080950035023, 4.96792278756767, 3.9580457167952536, 3.5839627473460665, 3.3863476253183054, 4.448284104648479, 4.653357344185306, 4.620788399774037, 4.825727149964011, 4.4269250046198385, 3.777821373494695, 3.7153659429921104, 3.3398104983406425, 3.9902018735291116, 4.005850862191747, 3.6989230790779204, 3.1937326839471725, 2.9113080310097996, 3.350680837166521, 4.032350803059361, 3.9173113862118205, 2.541510664629822, 2.499804371669861, 2.7135676061195895, 3.4119600341405762, 3.4638609439407055, 3.3112954920012676, 3.147229657544454, 3.2280657210551396, 3.1770973027261835, 2.43924105780713, 2.712642209590993, 2.3869659433011483, 2.82441485655131, 2.7672842556467767, 3.8258826875800125, 3.370602268146152, 2.8262789034937943, 2.296417112822631, 2.609258517199446, 2.0982740842480023, 1.928517167390778, 2.4312244598601955, 1.7775687847992643, 2.0302537055071523, 2.4753570928026063, 1.7390543744944618, 1.9787409669633138, 1.6565559863234887, 1.626403556279314, 1.9800097877875218, 2.664771904549444, 2.622295554876642, 2.637986014904337, 1.8767295101995378, 2.0803175923839525, 2.137833373853136, 1.4509643625965012, 2.650896188025012, 2.653936930439766, 2.119645156231185, 2.023759771649691, 1.794700877355962, 2.1777636422150835, 2.0200412315982677, 1.7877655735270503, 1.7899051380005258, 1.9230873445556909, 1.7416702867178122, 1.7395140780286868, 1.7565274735290033, 2.4438169089387367, 2.097609632275014, 2.297858448870168, 1.8417738823365521, 1.620048527272297, 1.843687650424163, 2.4775792075322003, 2.2023878478332106, 2.1478166360461026, 1.9531156033832815, 2.2051082802072797, 2.106120445523869, 2.4817649543369993, 2.531903032055486, 2.2456977765868387, 2.4516472114240133, 2.067755312189526, 2.515185539871408, 1.9233278484093246, 1.9781713911760503, 2.0076708771724343, 2.154275462178837, 1.9948802060089248, 2.419239958962912, 2.1858583717125515, 2.0035824097500186, 2.67815129375259, 1.8746616180376077, 1.9286799048367844, 1.977647430634993, 2.6176551483861337, 2.5900705305281413, 1.8929515988721441, 2.2643292957644823, 1.9611934253694665, 2.40476774122736, 2.256788759026435, 1.6015346505471766, 1.640905083736107, 1.8747931195666967, 2.0747753887418705, 1.858720508207763, 2.2184094797156444, 2.156005551376917, 2.097049734005261, 1.9244179457975554, 2.0135156727922388, 2.1439755193719696, 1.9287456337559632, 1.7436215161729838, 1.7028372509101648, 2.0508114154913812, 2.2728060202956746, 2.417974103882182, 2.1228246830738793, 1.790141283122339, 1.723641457842148, 2.439491082368771, 2.0612720695408058, 1.7776783166103955, 1.5472146936024345, 2.3241630876041723, 1.8917180473460489, 1.719253366353664, 1.693890154065551, 1.6235022951708622, 1.6341305261486163, 2.2332098518612247, 2.130745151700941, 2.0475488350847098, 2.2511442708917597, 1.687296682931429, 1.819180259149632, 1.8194503360751655, 2.152123713787881, 2.1797901032330245, 2.4868494485612302, 2.53822959151186]
[32.463661341261165, 33.181104191238, 33.7021816417008, 33.186413329616855, 32.060702821022694, 32.70659583645912, 32.66099072615173, 31.446492107181374, 32.595415878598594, 32.246629174959146, 29.62291673843353, 29.543127022224347, 30.335744767572393, 30.1407782962467, 4.244704692570575, 3.919459159914997, 3.822105868045925, 3.8648851564987408, 4.216442786903913, 35.66190551071792, 36.150492668703876, 35.92295544782125, 36.32493224044513, 33.09853746229371, 32.2974122181872, 32.437678219760095, 30.946788545853998, 31.248982847635048, 32.57469229866347, 33.64570008292956, 35.243797639461086, 35.867587893318984, 33.58137319826564, 33.79044626019473, 32.06917192169602, 32.90115116123563, 32.604239198129754, 33.10533354108287, 35.801794018837704, 34.429650771427674, 34.8280514813549, 34.30088833985372, 32.96918142497698, 33.67067118378798, 33.22836171268022, 32.76958576441313, 32.63951163883239, 32.83364302963661, 34.27107617134643, 35.2442143891359, 35.974737106532004, 36.06953968387964, 35.05141270341665, 34.80735069755333, 35.290353017074, 34.588087220820334, 35.7249878825986, 36.117406735787156, 35.70838164142537, 35.374511356532125, 33.914394379522456, 32.46888026695033, 31.778169806076598, 31.198479882036132, 33.695823957001124, 34.9747118077473, 34.79510710001993, 35.86575780521276, 35.817549282535275, 35.93819285648527, 35.05338986397094, 34.19062783564556, 31.380324586601567, 31.865202045053366, 34.298942954142625, 34.72693777377911, 36.27636914950939, 35.96737077762027, 36.480810725009015, 33.43767517924428, 32.08070034277074, 30.71656209333996, 28.269879642695418, 27.878374553303992, 28.38338684050413, 29.564510898313962, 29.316431713010342, 29.62816149825311, 31.152179777435855, 31.503075045938374, 33.51497617750185, 33.856517454561356, 33.25510223078835, 33.57802507890206, 33.38336499782677, 33.09923155188261, 33.833091962891615, 33.036786441164246, 32.7423559150475, 30.57205110832995, 29.54261001679134, 30.54781463343779, 28.95282184494353, 30.572303466733317, 32.06450043790186, 31.518379308947924, 32.39804252611387, 32.28953864262483, 31.351641615685956, 30.89961627478351, 28.679131442328554, 26.589156141307726, 26.26077313045266, 27.001663484908036, 26.132374038298124, 26.202583582687083, 27.78015097111109, 28.29975331671964, 28.887978596293884, 28.602954088553872, 26.78862748759454, 26.104500151355587, 28.85983096796899, 30.37344652643845, 31.127559079985847, 30.83414483111096, 31.428225514934354, 30.006288462039333, 29.20517511847254, 29.986239838432418, 29.511652928923485, 30.685252860663507, 30.910902868936535, 32.72590310277171, 33.45721551326367, 34.505909315105995, 34.72179790601846, 33.92897095634414, 32.57491527207779, 30.917626961742904, 31.112857359321325, 30.072048156245298, 30.897951082469177, 31.083114333718584, 30.989715409253147, 31.58412191348963, 32.143037020915926, 33.31717021397959, 32.81257318854987, 32.85315739207165, 32.59624967936418, 31.026949217334955, 30.176424431507563, 28.6756133842661, 27.203941934587032, 30.147500480931626, 32.15679146513537, 33.34661826243836, 33.47393515435624, 32.78600000468046, 33.133076508284695, 32.04956024236253, 30.325174734570325, 29.229827262434767, 29.575707839074237, 31.217493500025977, 31.936390532413178, 34.110643147249064, 34.431120545615144, 34.085939398112956, 35.12113042377879, 33.72953838041617, 32.172020181554934, 33.43738855331371, 31.927968696876707, 30.730986780040773, 29.75251691100042, 27.584201227598083, 28.55124837481297, 29.72599706076825, 30.002579539866925, 30.070592729432697, 29.17420574884203, 29.936488438067062, 29.694363596178654, 29.89735735842703, 31.015148267380894, 29.875373495971708, 29.371532151510635, 29.732627056102324, 29.96897486841637, 31.16016489843655, 31.679687207173245]
[7.302617847121792, 6.047674563053662, 4.802477583237095, 4.860199688987258, 9.631430981215226, 10.287033158458216, 10.274273922121116, 10.989564194653015, 8.404802686737465, 8.755342181123444, 12.798758779221691, 13.38492479483364, 13.203101296522247, 12.10645991850127, 4.705245044840651, 4.407136746166652, 3.918900536394625, 3.520823722882286, 3.8911642424373043, 7.711810713096704, 6.833996531870895, 6.4988317080095275, 6.296047297210226, 8.901972129545742, 10.289792802345241, 10.995544793537396, 12.642880761613576, 12.917545812012888, 11.997368418737649, 10.791365728512865, 9.181235157840334, 8.169401618207106, 10.301890829927366, 10.662583211480207, 11.74136411079802, 11.023984528490839, 10.858591218541639, 10.356938894072181, 7.5163773152912405, 9.524577754452562, 9.249933655143478, 9.998645273451197, 10.828689412133539, 9.746030798254527, 9.88055733728476, 10.762491448019203, 11.902442644372359, 12.08239422301732, 10.842576203335264, 8.807501506215619, 7.871905549282684, 7.809671916346326, 8.622860146619336, 9.265724297826827, 9.586917474083267, 10.334685254215694, 9.435201619060757, 8.392391390683734, 8.785767496382888, 9.426565564389954, 11.391872936530373, 13.119811702039874, 13.37114935675688, 13.26916931490451, 10.886864656787056, 10.983777527622877, 11.205088528310204, 9.920674588667652, 9.270490683324146, 9.09794619957402, 10.135314644027789, 11.162142506809985, 13.891609692343293, 13.457700652220451, 11.761815988050246, 11.060420016629898, 9.836664907189459, 9.708214365828423, 9.251905019344212, 11.236442133175709, 13.048697389083108, 14.957159003166245, 17.93370324448195, 18.01236692949656, 18.1590132154829, 17.00697193429526, 16.75234382712946, 17.094269716947625, 15.317566517056992, 14.521567861259017, 13.245969448003684, 12.664741578475331, 13.588341782888156, 13.295571364818624, 13.136625214385713, 12.735996543567948, 12.044612482231747, 12.825227543931419, 13.880914574752962, 15.847631299286096, 16.819556609355526, 16.501221003965714, 16.896281967031463, 15.27375960282692, 14.315854405866954, 14.957860919402387, 14.307256596530168, 14.032697715160088, 15.128317152715775, 15.81261815168944, 18.030963419670922, 19.98775651413658, 20.49755658282953, 19.758822437063277, 20.61109848817287, 19.853599508374177, 18.622239396613896, 17.90238823441019, 17.770247521369566, 18.276997384173832, 19.8676848619813, 19.91792064111221, 17.4377811841978, 15.978736837515447, 15.419325316630871, 15.460746888681761, 14.965654039541777, 16.01194658362367, 16.762921849471972, 16.268062384980745, 16.5366998596525, 15.746991827146966, 15.073911591192058, 13.850769048818972, 13.064613095560283, 11.986419807721575, 11.623926631802703, 12.576148837646942, 13.505844768959298, 15.396514666544542, 15.383560230928655, 15.749800550002115, 15.727387299493213, 15.488205761444629, 15.532637160111861, 14.298222938124239, 13.766892448555932, 13.28987818714827, 13.42309751568565, 13.685649182558885, 13.498982579408462, 15.21626202363861, 16.722040917945257, 18.183481531997792, 19.42126494584627, 16.2777241303265, 14.484488026656868, 12.934972257845995, 12.87005929426684, 13.616950261314278, 13.442505545917749, 14.43692408484523, 16.030849746057708, 17.341427103809274, 17.18067064475278, 15.579669249063857, 14.512798052095441, 12.116550832455262, 11.650905350502669, 12.291235918813166, 11.588728293098871, 13.04682016174168, 13.888488736076292, 13.001339377145484, 14.794352986512896, 16.221798526356793, 16.423320001395407, 19.02408072505587, 18.229498258833363, 17.0801127851662, 16.873918164962213, 16.795276744418686, 17.092584399296744, 16.432766410232, 16.758087568736638, 16.351498370681206, 15.797555049687675, 16.80544624487866, 17.309017512414204, 16.615249230109796, 16.351235028350604, 14.852985653002225, 14.282083201314897]
[0.23728813559322035, 0.25862068965517243, 0.25862068965517243, 0.25862068965517243, 0.1694915254237288, 0.15254237288135594, 0.1694915254237288, 0.1864406779661017, 0.2033898305084746, 0.20689655172413793, 0.1864406779661017, 0.1864406779661017, 0.15254237288135594, 0.18333333333333332, 0.9322033898305084, 0.9322033898305084, 0.9322033898305084, 0.9322033898305084, 0.9322033898305084, 0.1694915254237288, 0.1694915254237288, 0.1694915254237288, 0.1724137931034483, 0.1694915254237288, 0.1694915254237288, 0.15254237288135594, 0.15, 0.15, 0.11864406779661017, 0.11864406779661017, 0.11864406779661017, 0.11864406779661017, 0.11864406779661017, 0.1206896551724138, 0.13793103448275862, 0.15517241379310345, 0.15517241379310345, 0.1694915254237288, 0.15254237288135594, 0.13559322033898305, 0.13559322033898305, 0.1206896551724138, 0.1206896551724138, 0.1206896551724138, 0.1724137931034483, 0.15517241379310345, 0.1206896551724138, 0.1206896551724138, 0.1206896551724138, 0.1206896551724138, 0.13793103448275862, 0.12280701754385964, 0.15517241379310345, 0.11864406779661017, 0.1016949152542373, 0.1016949152542373, 0.1016949152542373, 0.1206896551724138, 0.10526315789473684, 0.1206896551724138, 0.1206896551724138, 0.1206896551724138, 0.1206896551724138, 0.15, 0.08333333333333333, 0.08196721311475409, 0.0967741935483871, 0.09836065573770492, 0.12903225806451613, 0.11666666666666667, 0.11666666666666667, 0.1, 0.09836065573770492, 0.08064516129032258, 0.08196721311475409, 0.08196721311475409, 0.08196721311475409, 0.09836065573770492, 0.08333333333333333, 0.15, 0.11864406779661017, 0.1206896551724138, 0.1016949152542373, 0.11666666666666667, 0.0847457627118644, 0.1016949152542373, 0.08333333333333333, 0.08333333333333333, 0.09836065573770492, 0.09836065573770492, 0.09836065573770492, 0.09836065573770492, 0.08333333333333333, 0.08333333333333333, 0.08196721311475409, 0.08196721311475409, 0.08196721311475409, 0.08196721311475409, 0.08196721311475409, 0.0967741935483871, 0.0967741935483871, 0.0967741935483871, 0.1111111111111111, 0.0967741935483871, 0.08064516129032258, 0.08064516129032258, 0.08064516129032258, 0.08064516129032258, 0.08064516129032258, 0.08064516129032258, 0.0967741935483871, 0.09523809523809523, 0.09523809523809523, 0.09523809523809523, 0.09523809523809523, 0.1111111111111111, 0.09523809523809523, 0.09523809523809523, 0.09523809523809523, 0.09523809523809523, 0.109375, 0.109375, 0.109375, 0.09523809523809523, 0.08064516129032258, 0.09523809523809523, 0.09523809523809523, 0.08064516129032258, 0.09523809523809523, 0.0967741935483871, 0.1111111111111111, 0.1111111111111111, 0.0967741935483871, 0.0967741935483871, 0.0967741935483871, 0.0967741935483871, 0.08064516129032258, 0.08064516129032258, 0.0967741935483871, 0.0967741935483871, 0.08196721311475409, 0.09523809523809523, 0.09523809523809523, 0.09523809523809523, 0.09523809523809523, 0.08064516129032258, 0.08064516129032258, 0.08064516129032258, 0.06557377049180328, 0.08196721311475409, 0.08064516129032258, 0.08064516129032258, 0.09375, 0.09375, 0.09375, 0.09523809523809523, 0.08196721311475409, 0.08196721311475409, 0.08196721311475409, 0.08196721311475409, 0.08064516129032258, 0.08064516129032258, 0.09523809523809523, 0.09375, 0.09375, 0.07936507936507936, 0.08196721311475409, 0.08196721311475409, 0.08196721311475409, 0.08064516129032258, 0.08064516129032258, 0.08064516129032258, 0.09523809523809523, 0.08064516129032258, 0.08064516129032258, 0.08064516129032258, 0.08064516129032258, 0.08064516129032258, 0.08196721311475409, 0.08196721311475409, 0.08196721311475409, 0.08196721311475409, 0.08196721311475409, 0.08064516129032258, 0.08196721311475409, 0.08196721311475409, 0.08196721311475409, 0.08196721311475409, 0.08196721311475409, 0.08064516129032258, 0.08064516129032258, 0.08064516129032258, 0.08064516129032258]
0.31400335248743716
0.1
