# Supplementary material for: Cohesin and condensin extrude DNA loops in a cell cycle-dependent manner
Source: eLife. 2020 May 12;9:e53885. doi: 10.7554/eLife.53885 (PMC7316503; doi:10.7554/eLife.53885)
Supplement: Source data 2. [file elife-53885-data2.zip]

Archive with 10 entries (10 files):
- meta10_output.txt
- meta1_output.txt
- meta2_output.txt
- meta3_output.txt
- meta4_output.txt
- meta5_output.txt
- meta6_output.txt
- meta7_output.txt
- meta8_output.txt
- meta9_output.txt
