# Supplementary material for: Cohesin and condensin extrude DNA loops in a cell cycle-dependent manner
Source: eLife. 2020 May 12;9:e53885. doi: 10.7554/eLife.53885 (PMC7316503; doi:10.7554/eLife.53885)
Supplement: Source data 2. [file elife-53885-data2.zip › meta10_output.txt]

DNA in Region I     DNA in Region II     DNA in loop     Relative loop position     Relative initial DNA extension    Timestep (s)  
[43.534775700897036, 43.625366894507984, 39.373655402702724, 39.4697033259355, 39.37562247743092, 42.743354875951184, 42.90008438015246, 43.072097813986616, 43.085588974603446, 41.74052078818154, 40.792110941170044, 40.30472952596362, 39.90239898756628, 39.969520088518934, 39.84964744060325, 35.83837142030662, 34.847336772516485, 39.47883401191951, 39.63221725283432, 38.88388092353134, 38.19399672188682, 37.33492779310423, 37.3538157271079, 38.60526742512916, 39.87802599928348, 39.7211668711852, 39.092230988524506, 37.402786540241586, 35.720945073194734, 35.558642284669574, 34.783227232503855, 35.00518782287683, 34.713626354181, 34.372983755794216, 34.896184266912805, 35.607089459002225, 35.5941352465578, 35.604305355869954, 36.06973367360817, 34.58245682841301, 34.64458291473975, 35.380299763225196, 36.930261228335446, 36.606505059403254, 35.614705003073766, 36.11833138459391, 35.116772027651194, 33.37059862209115, 32.507867676589576, 33.04178932284633, 32.92992938262496, 33.746920221366004, 34.22981233074277, 33.59837836259871, 33.708211864793476, 33.21449359031994, 33.244070456089325, 32.56678446084957, 32.83610792836326, 33.05886182458317, 33.88618113871373, 34.0866002213633, 32.98330469126869, 33.72609579906646, 33.99448842497357, 35.533525903838985, 36.76340253884912, 36.23616837519007, 35.15772451754004, 35.26618081131453, 34.01706126196305, 33.49548921958064, 33.94535190855754, 32.93643721264225, 33.160531360815604, 33.083530937466634, 33.14162933542696, 33.432217252278065, 33.713420326960005, 34.845703732503885, 35.332241325442496, 34.88712900092329, 35.67535386606443, 34.70702093234441, 33.79990614272306, 35.159040142545415, 35.598695705092716, 36.05644588087317, 35.52868855718228, 35.380605340647975, 35.51747381303495, 34.37953017765729, 34.254745724664296, 35.580633136094676, 35.89477085093391, 36.07803040954466, 35.145114179500794, 34.837487624587084, 34.85548403292883, 35.03774911224616, 36.03541036439034, 35.83742579934344, 35.07953909078182, 35.29761899051721, 35.024907445004416, 35.17730837164717, 35.448938747236426, 34.425403786600405, 33.645181700849015, 32.97388002997417, 32.90209691913031, 34.93919650814689, 36.13581183611532, 36.78976417185376, 36.609083610087225, 34.62620381968733, 33.28174822110977, 31.692112539780076, 32.62034796825843, 33.136600109260904, 33.80318306357396, 33.79094175759661, 33.35314284748027, 34.10130703026316, 34.31308553167187, 33.882703835673865, 33.74339908509608, 33.14512169274789, 32.37062463386057, 32.71408364165197, 32.030841914514184, 32.1832288993567, 32.30093236297438, 31.90096767827113, 32.87817239496007, 31.780369927640855, 31.013823906389348, 30.650760271023593, 29.326480370576427, 29.5034275842423, 29.629420933021613, 30.62284678851267, 32.06084608207455, 32.23206892328601, 33.754698468647256, 33.19556973124644, 32.80522085964975, 31.527189179543164, 30.680005399303, 31.643197547287105, 32.95681884658007, 33.32215215057552, 33.365184369250066, 32.96786240522027, 31.715662559010177, 31.230983673447472, 31.86427563057642, 31.970282699815193, 31.599711058807, 32.581242507758326, 33.54322979267867, 33.88507055186258, 34.915144554251775, 34.314129893405074, 33.77466987604886, 33.362228470850866]
[3.46656804496025, 3.472230072631991, 6.372802468215935, 6.206190021420231, 6.015997231267182, 3.8606522849866027, 3.569474994639596, 3.8213452197288866, 3.9975400884111982, 4.544516410974284, 4.8379458677008795, 4.658349354443502, 4.620255140687641, 4.834812566217443, 4.493428804836821, 6.365414083449952, 6.869426036167583, 4.629541118388701, 4.598609121662806, 4.656320090747377, 4.8683434327594775, 5.073002799935616, 4.937409247876495, 4.992700233353959, 5.008223479780366, 4.879448278060208, 4.744683924527661, 4.721553204912711, 4.446486784528057, 4.934606024400708, 5.261110072776651, 5.147537892426821, 5.3864837498279625, 5.34268449680094, 5.190568780234541, 5.280657701240768, 6.271474743836055, 6.818228040288836, 6.280124722993351, 6.728008469815999, 6.507713192132377, 6.007646264768779, 5.128450561891663, 4.659665170934289, 4.615580814673213, 4.594854891626819, 4.991190262968665, 5.111725236053629, 5.053657052318121, 4.888435143685133, 5.14082193705919, 5.133952774716656, 4.781872352353439, 4.632363172823829, 4.361432069722519, 5.066633226229291, 4.873247926214372, 5.1459421517608614, 5.385835180710887, 5.739678344704294, 5.825832199228955, 5.7345781024633204, 5.339978408289733, 5.1976605912424985, 5.233746189951647, 5.043622396156873, 4.908463034226361, 5.246883197988204, 5.164803806493321, 4.756190977269282, 4.992713202017953, 4.374977767237802, 4.853967882938688, 4.3272562258769085, 4.58293827570922, 4.737562061785956, 4.509763081328222, 4.23880838400828, 4.503906531981347, 4.544185115725917, 4.482879550095768, 4.315980370470109, 4.687655077544129, 4.79171602815564, 5.769083241547488, 5.486926880915183, 5.727713714727696, 5.374540417234169, 5.2439103915003935, 5.518043899228463, 5.291334737066148, 5.492009781737712, 5.51660034284315, 4.937051282051282, 4.931096352184424, 4.843278365838471, 4.516538630578497, 5.17823271963978, 5.054179573895662, 5.2047573703142485, 4.6500144818264575, 4.680259814723209, 4.253535070701414, 4.57286445417612, 4.763465259034562, 4.895910256865426, 5.214469705454138, 5.160100691675784, 4.66250226873979, 4.423508235035189, 4.552299984437516, 4.54775474759478, 5.110963581183611, 5.104926489175792, 5.045585927520893, 5.171237250085406, 4.745288070685026, 5.094886368847272, 4.907549771681957, 4.486583219693653, 5.021135192892156, 4.9737119663137435, 4.8487083232933, 5.161695240184073, 5.087676343001568, 5.250930622511003, 5.563811626625707, 5.017854304284856, 5.09714365480375, 5.498797667829216, 5.773377725363861, 5.33236589095511, 5.483256715059353, 5.542649181163681, 5.067299649771416, 5.2716965969119975, 5.236577192487126, 5.0468399465204286, 5.483452867613266, 5.731417071758727, 5.571231911448344, 5.491129872883227, 4.917448884384601, 5.509377888923128, 5.259458028494416, 5.384797269020602, 5.453627601409886, 5.281675659220692, 5.034431712203763, 4.938690328694828, 4.991380659885721, 5.603529994487298, 6.254333853148181, 5.634638132455967, 5.585269390481603, 5.301094968887743, 4.88822407743128, 4.845712102087228, 4.611725391695357, 4.2698789477811765, 4.162127993087443, 4.5182936657175095, 4.662973883379475, 4.59118729460044, 4.658304276426788, 4.825454575808745]
[1.4986562541427142, 1.402403032860021, 2.7535421290813407, 2.8241066526442773, 3.108380291301889, 1.8959928390622136, 2.0304406252079468, 1.6065569662844932, 1.4168709369853514, 2.2149628008441757, 2.8699431911290763, 3.536921119592875, 3.9773458717460786, 3.6956673452636224, 4.156923754559931, 6.296214496243423, 6.783237191315929, 4.391624869691785, 4.269173625502865, 4.959798985721283, 5.4376598453537035, 6.092069406960161, 6.208775025015611, 4.902032341516875, 3.61375052093615, 3.899384850754594, 4.66308508694784, 6.375660254845706, 8.332568142277209, 8.00675169092972, 8.455662694719496, 8.347274284696349, 8.399889895991034, 8.784331747404844, 8.413246952852658, 7.612252839757008, 6.634390009606148, 6.077466603841213, 6.150141603398482, 7.189534701770998, 7.3477038931278695, 7.1120539720060245, 6.441288209772888, 7.233829769662457, 8.269714182253026, 7.786813723779274, 8.392037709380142, 10.01767614185522, 10.938475271092303, 10.569775533468542, 10.429248680315846, 9.619127003917342, 9.488315316903796, 10.269258464577465, 10.430356065484007, 10.21887318345077, 10.382681617696305, 10.787273387389568, 10.278056890925848, 9.70145983071254, 8.787986662057316, 8.678821676173378, 10.176716900441575, 9.576243609691042, 9.271765385074785, 7.922851700004141, 6.828134426924519, 7.016948426821728, 8.17747167596664, 8.477628211416189, 9.490225536018993, 10.629533013181558, 9.700680208503774, 11.236306561480847, 10.756530363475177, 10.678907000747412, 10.848607583244815, 10.828974363713657, 10.28267314105865, 9.110111151770194, 8.684879124461732, 9.2968906286066, 8.136991056391444, 9.001263039499946, 8.93101061572945, 7.8540329765394, 7.173590580179586, 7.069013701892662, 7.727401051317328, 7.601350760123568, 7.691191449898901, 8.628460040605006, 8.728653932492552, 7.982315581854043, 7.674132796881666, 7.578691224616868, 8.838347189920706, 8.48427965577313, 8.59033639317551, 8.257493517439585, 7.814575153783204, 7.982314385933354, 9.16692583851677, 8.629516555306667, 8.71162729596102, 8.426781371487404, 7.836591547309433, 8.914495521723811, 10.192316030411197, 11.102611734990646, 11.045603096432176, 9.013048744258324, 7.253224582701062, 6.605309338970446, 6.845330462391884, 8.702558930227262, 10.472963708205207, 11.713001091372654, 10.972102260059618, 10.876816671045443, 9.675681743533882, 9.735346276089642, 10.298148829226431, 9.236997729552774, 9.099238125326561, 9.366365541815133, 9.192789288278211, 10.337024002967254, 11.032231711335676, 10.287118690518815, 10.695780360121958, 10.984405209688193, 10.715810921966272, 11.056383140565188, 10.554527955268515, 11.44793347544715, 12.249598901123525, 12.802399782455982, 13.690066761810309, 13.265155343998972, 13.299347155530045, 12.386023338604101, 11.521705033540853, 10.758553187790868, 9.485843502858328, 9.91963299973296, 10.241151538940365, 11.691135161236144, 12.785562888493237, 11.918112124018068, 10.551800493534207, 9.574317854937185, 8.880481777601755, 9.897499462323768, 11.199068050508222, 11.967921357664782, 11.747500291992301, 11.684005198097582, 12.288563549497646, 11.648878544460503, 10.794642214233885, 10.096635782419911, 8.921881562368753, 9.594682811994483, 10.067025847524352, 10.312316953340392]
[0.9072164948453608, 0.8969072164948454, 0.8979591836734694, 0.9072164948453608, 0.9072164948453608, 0.9072164948453608, 0.9081632653061225, 0.9072164948453608, 0.898989898989899, 0.8877551020408163, 0.8775510204081632, 0.8775510204081632, 0.8673469387755102, 0.8469387755102041, 0.845360824742268, 0.8469387755102041, 0.8469387755102041, 0.8571428571428571, 0.8469387755102041, 0.8556701030927835, 0.8556701030927835, 0.8469387755102041, 0.8484848484848485, 0.8383838383838383, 0.8383838383838383, 0.8367346938775511, 0.8367346938775511, 0.845360824742268, 0.845360824742268, 0.845360824742268, 0.8367346938775511, 0.8367346938775511, 0.826530612244898, 0.826530612244898, 0.8163265306122449, 0.8163265306122449, 0.8144329896907216, 0.8125, 0.8144329896907216, 0.8163265306122449, 0.826530612244898, 0.826530612244898, 0.826530612244898, 0.826530612244898, 0.826530612244898, 0.8282828282828283, 0.826530612244898, 0.826530612244898, 0.826530612244898, 0.8247422680412371, 0.8247422680412371, 0.8247422680412371, 0.8144329896907216, 0.8144329896907216, 0.8333333333333334, 0.8247422680412371, 0.8367346938775511, 0.826530612244898, 0.8163265306122449, 0.826530612244898, 0.826530612244898, 0.826530612244898, 0.826530612244898, 0.8282828282828283, 0.839622641509434, 0.839622641509434, 0.826530612244898, 0.8367346938775511, 0.8367346938775511, 0.8367346938775511, 0.8367346938775511, 0.845360824742268, 0.845360824742268, 0.845360824742268, 0.8469387755102041, 0.8484848484848485, 0.8484848484848485, 0.8469387755102041, 0.8469387755102041, 0.8469387755102041, 0.8469387755102041, 0.8469387755102041, 0.845360824742268, 0.8350515463917526, 0.8350515463917526, 0.8247422680412371, 0.8247422680412371, 0.8247422680412371, 0.826530612244898, 0.826530612244898, 0.8367346938775511, 0.8367346938775511, 0.8350515463917526, 0.8350515463917526, 0.8247422680412371, 0.826530612244898, 0.8350515463917526, 0.8367346938775511, 0.8350515463917526, 0.8367346938775511, 0.84375, 0.84375, 0.84375, 0.8526315789473684, 0.84375, 0.8333333333333334, 0.826530612244898, 0.8144329896907216, 0.8144329896907216, 0.8247422680412371, 0.8247422680412371, 0.8350515463917526, 0.8383838383838383, 0.8282828282828283, 0.8282828282828283, 0.8282828282828283, 0.8282828282828283, 0.826530612244898, 0.8367346938775511, 0.8367346938775511, 0.8367346938775511, 0.8367346938775511, 0.8367346938775511, 0.8383838383838383, 0.8367346938775511, 0.8367346938775511, 0.8367346938775511, 0.8367346938775511, 0.8469387755102041, 0.8469387755102041, 0.8367346938775511, 0.8383838383838383, 0.8383838383838383, 0.8383838383838383, 0.8490566037735849, 0.8490566037735849, 0.8367346938775511, 0.8367346938775511, 0.8367346938775511, 0.8367346938775511, 0.8367346938775511, 0.8350515463917526, 0.845360824742268, 0.8469387755102041, 0.8350515463917526, 0.8350515463917526, 0.8584905660377359, 0.8584905660377359, 0.8469387755102041, 0.8469387755102041, 0.8367346938775511, 0.8383838383838383, 0.8367346938775511, 0.8367346938775511, 0.8367346938775511, 0.8350515463917526, 0.8367346938775511, 0.8367346938775511, 0.8367346938775511, 0.8367346938775511, 0.8490566037735849, 0.8584905660377359, 0.8584905660377359, 0.8584905660377359, 0.8469387755102041, 0.8469387755102041]
0.5716370067198345
0.1
