# Supplementary material for: Cohesin and condensin extrude DNA loops in a cell cycle-dependent manner
Source: eLife. 2020 May 12;9:e53885. doi: 10.7554/eLife.53885 (PMC7316503; doi:10.7554/eLife.53885)
Supplement: Source data 2. [file elife-53885-data2.zip › meta1_output.txt]

DNA in Region I     DNA in Region II     DNA in loop     Relative loop position     Relative initial DNA extension    Timestep (s)  
[16.128616172606723, 18.239629645763024, 18.635490319288632, 18.693141486886745, 17.647631329109117, 16.07136276839728, 15.028513803906716, 14.735566630001344, 15.7415342413676, 15.76351151641759, 16.668594952164227, 16.049725817380732, 16.014725400834195, 15.205862924050624, 15.443826058119843, 16.28926912257717, 13.818770401508484, 11.35632320713048, 10.884694423334341, 11.947608490382555, 12.279073279899663, 14.693792270372594, 17.05296840356408, 18.982445589802147, 17.3915689910465, 16.44127420575894, 14.24623936208977, 12.053063460081393, 12.412986037672225, 11.311356138536974, 10.786431246332654, 10.427563603992297, 10.435974767415257, 10.491151370882474, 10.724357259685718, 11.627577004972514, 11.661196643205145, 12.117133489743741, 13.402013057437046, 12.961866000909186, 13.25773265184327, 12.748567111732218, 13.708811139607548, 14.694398751981701, 14.56973143559345, 15.504007477955174, 14.749216578972788, 12.45811008705331, 9.145167765862533, 8.768402262607953, 8.293580825755429, 10.867874432665575, 13.703556505514559, 13.77878588141867, 11.41457048703765, 10.281766014228005, 9.847952641212952, 10.178922627280652, 10.149610849715451, 9.576449706604887, 8.070427353237767, 7.14458611131651, 6.840739298783607, 7.3770920292, 9.523721075348503, 11.431941640527613, 11.97786349617689, 11.460538052646314, 11.366811647246905, 12.200358358099923, 11.936511072602947, 10.640897202245286, 9.440764915449666, 9.384163203608363, 9.696491043008654, 10.137295271938992, 10.975863495760304, 10.740381028129994, 11.311994122810585, 10.654250925504607, 11.555888533778642, 11.616171259850695, 11.71307344259614, 12.07649800292803, 11.862911581101113, 11.211616822514134, 11.322964377966617, 10.249979070510722, 10.40125637671523, 10.241032282344232, 9.544730853376116, 10.558558671281514, 11.82695196838368, 12.489861332034607, 12.209317443920442, 12.263304702618044, 12.354011158972131, 11.28290648886582, 8.980714492354258, 8.395099934571112, 8.566725942337762, 5.964953666436157, 5.754471845337302, 5.279926709774434, 5.349507788090951, 6.679504541990054, 5.8463878773664995, 5.614842681398724, 5.481315836047526, 5.068761433545399, 6.005623773937053, 5.3457712259651, 6.821053881125521, 6.461397923087231, 6.063049673458102, 6.199735487592367, 5.732955969120733, 5.304310726929209, 5.232975056476641, 5.069478227495123, 5.258264460294255, 4.926242011507095, 4.729624778961358, 4.441508671572527, 4.638285131463798, 4.341544639697654, 5.100047016635539, 5.211246796513208, 5.0366732954660876, 5.296312322236089, 4.131461297460431, 3.8922207148831585, 4.706777233541789, 5.241442804204326, 5.248731892764246, 5.196443160743275, 4.206620068150795, 4.456629447140917, 4.319351262782808, 4.712665015386117, 4.942964944241725, 4.1526693742512295, 4.908326558630678, 4.554775982399134, 4.815075149720069, 4.912335168849962, 4.8489156510783324, 5.035294574669357, 5.272049953520746, 5.553993987750122, 5.874722240076478, 6.0958384497805955, 6.3436167040677836, 6.072061524629651, 5.342130028347032, 4.393825218932221, 4.814679243581274, 4.664440487992887, 4.63880497112581, 5.155992023620041, 4.596424550809253, 5.70905803404451, 6.322205360559044, 5.81132957448188, 5.431049771804659, 5.017025876719975, 4.771457986709397, 5.300863529318774, 5.327552891162005, 5.42165552162156, 6.137169775323855, 5.5973453824991894, 5.7949502144183, 5.809401374754598, 5.345621745689556, 4.975468670210242, 5.21829956023414, 5.135142627297972, 5.020460181899248, 4.3167978154431434, 5.082775597860984, 4.750797497026911, 4.607546207692297, 4.886600309994269, 4.800636321464832, 4.723365593730123, 3.7458399421620614, 4.795934299101818, 4.802687320660114, 4.561939280181886, 4.984825686762818, 4.2508836817978395, 4.099602234972361, 4.2494525404178995, 4.521120747014472, 4.712277505617399, 5.51834025760666, 4.416808927386804, 4.464939696284253, 5.0862206635094, 5.2549230829201665, 5.986765596449693, 6.072702589624273, 5.805896696219964, 4.611660970886452, 5.092614867526454, 4.416763703244172]
[20.365571806017986, 19.914540389028197, 20.50907030132936, 20.749767712804314, 19.436544583706404, 18.339697122041038, 18.97862668368019, 19.93297182206861, 21.466758687815357, 23.438839087353116, 22.446283997711397, 21.151407527410218, 20.824299890082045, 19.650163964624955, 20.58827247607821, 21.013653323607425, 23.061877894084784, 24.722152646382817, 24.42850247183635, 22.108203405770613, 21.832349253987076, 20.24562531678655, 21.648440116627306, 20.646267937460188, 20.462934510397034, 19.333993028377066, 18.282634774188537, 17.133244419744425, 18.563879945535554, 17.813711558292404, 17.47299699784377, 18.54066109530308, 17.989822206912514, 18.807719766338028, 18.89038481165756, 18.443736782645914, 19.011122770807617, 18.096529004217615, 19.84355948732976, 20.988854438524463, 22.11344110093626, 21.121071271465997, 20.069184424845563, 20.79579078018801, 21.980272462037004, 23.2252778419461, 24.49388888757346, 24.293472410197158, 23.611359164545213, 20.662481754741545, 18.831946322503946, 16.598242856443537, 17.376354823690143, 17.18034955442705, 19.211017357537635, 19.960157087651446, 18.13301323310766, 18.12318255592585, 18.482086417864412, 16.79169749176546, 17.779407700836977, 17.596627060716614, 15.204891278212546, 15.975604637615806, 17.788069846933148, 18.363295627905696, 19.20823473610708, 19.68361584190525, 18.536248890391377, 17.524859871017917, 18.55872911872499, 17.12654401393661, 17.404496888411614, 17.83920318839, 17.2453936695835, 18.936147492594614, 19.39152143187932, 19.135945176427406, 20.17744003265917, 18.459769199120473, 17.240827500383546, 16.543823294344563, 15.605891035341154, 16.336117834580975, 17.057191025252607, 19.244217305761318, 18.33598477998423, 19.534031558632382, 18.826366219222734, 20.57542934754876, 22.49365575456189, 22.441416847169258, 22.190490435481575, 20.672990260181372, 20.504553081458898, 18.526105310655048, 17.269932114720355, 15.187273294933648, 15.438807528168685, 16.70259594849145, 16.30728845880487, 16.974910100684394, 17.371234295457292, 17.800737465785538, 17.712114423475697, 17.533019451812095, 18.332569812589785, 16.73277255833422, 17.003687038639608, 16.591968242148898, 14.189718057257402, 15.49151644067583, 14.159443837026647, 13.593589082462321, 15.14470826071572, 16.209443432312906, 15.822439078043217, 17.214354474016794, 17.332139947534444, 16.09116974676884, 16.895624444491034, 15.949421936416165, 15.711813055997773, 16.30549694217092, 14.716132367896806, 15.317480786704957, 14.851789640415038, 14.003598357577758, 15.897838210688475, 14.18031256758406, 14.530766989373, 14.161060836099317, 14.345304122043983, 15.804035518302575, 14.5820565786776, 14.729523536972433, 15.778548645338596, 15.33925599052435, 12.623923039680095, 15.77287810191216, 15.265358186081082, 16.25587285785421, 19.424633310715613, 17.259679384777314, 17.345033275682745, 17.41648990880259, 16.483467044673596, 17.90457151333139, 16.57652926628372, 17.658433814838084, 19.10095166801613, 18.050428799521526, 17.873242157626738, 16.87818171731701, 14.631391392865817, 13.950654016341451, 14.24590087956253, 15.201867461541898, 15.122479557627571, 15.295463548199177, 14.838656073117003, 13.689417803249171, 13.991188853174162, 14.158364625267872, 14.030144063209823, 14.69836468023387, 14.872007401130064, 13.770809388552783, 14.337935922004895, 13.300239447350165, 15.570319706548064, 17.271475331960247, 16.193769256100776, 17.149895110937354, 16.68634407247673, 17.56437919382529, 18.612571183096406, 18.522078462889063, 18.66193054765693, 17.573911927551052, 15.853704417236475, 14.291361471994867, 15.288491732984125, 14.70656170731591, 15.852253704496121, 14.764172826224964, 15.600520744657812, 13.22952143954175, 12.37846200894724, 12.936841047053703, 12.194224065154936, 12.58125704867746, 11.628229257049886, 13.06514914622601, 14.183881713646947, 13.508213477232674, 14.48122488797201, 14.204709188322338, 14.401055816010182, 15.388703533391418, 17.495482260238237, 15.905554856700428, 15.25447591919856, 14.614637550350754, 13.701666320820793, 13.98795493473794, 13.795276145742648]
[12.005812021375293, 10.34582996520878, 9.355439379382007, 9.057090800308945, 11.415824087184479, 14.088940109561685, 14.492859512413096, 13.831461547930045, 11.291707070817042, 9.297649396229295, 9.385121050124377, 11.298866655209048, 11.66097470908376, 13.643973111324419, 12.46790146580195, 11.197077553815403, 11.619351704406734, 12.421524146486703, 13.18680310482931, 14.444188103846832, 14.388577466113258, 13.560582412840855, 9.798591479808614, 8.871286472737664, 10.645496498556467, 12.724732765863994, 15.971125863721694, 19.31369212017418, 17.52313401679222, 19.374932303170624, 20.240571755823577, 19.53177530070462, 20.07420302567223, 19.2011288627795, 18.88525792865672, 18.42868621238157, 17.82768058598724, 18.286337506038645, 15.254427455233197, 14.549279560566355, 13.128826247220468, 14.630361616801787, 14.722004435546888, 13.009810467830285, 11.949996102369548, 9.770714680098726, 9.256894533453753, 11.748417502749534, 15.743473069592252, 19.0691159826505, 21.374472851740624, 21.03388271089089, 17.420088670795298, 17.54086456415428, 17.874412155424718, 18.258076898120546, 20.519034125679383, 20.197894816793497, 19.868302732420137, 22.131852801629652, 22.650164945925262, 23.758786827966876, 26.454369423003847, 25.147303333184198, 21.188209077718355, 18.704762731566692, 17.313901767716033, 17.355846105448435, 18.596939462361718, 18.77478177088216, 18.004759808672063, 20.732558783818103, 21.654738196138716, 21.276633608001635, 21.558115287407844, 19.42655723546639, 18.132615072360377, 18.623673795442603, 17.010565844530245, 19.38597987537492, 19.703283965837812, 20.340005445804742, 21.181035522062704, 20.087384162490995, 19.579897393646284, 18.044165871724548, 18.841050842049153, 18.715989370856896, 19.272377404062038, 17.68353837010701, 16.461613392061995, 15.500024481549229, 14.482557596134749, 15.33714840778402, 15.786129474620656, 17.710589986726912, 18.876056726307514, 22.029820216200534, 24.08047797947706, 23.40230411693744, 23.62598559885737, 25.56013623287945, 25.374293859205405, 25.419335824440033, 25.43837778843335, 24.28747600619785, 24.321042310043712, 26.152384760267058, 26.014997125312867, 26.839270324305705, 28.304658168805545, 27.662712333359067, 27.519502281847835, 28.44501299445045, 27.292242065826176, 26.09082108009473, 26.94460495283605, 25.981334799053997, 25.934884995988917, 27.33935202573603, 26.34611109521471, 27.624336052076742, 28.058562165040872, 27.752994386256557, 29.145582500639396, 28.840974573597393, 28.548163342949422, 29.28515484590903, 27.56548849384544, 29.023375110179852, 29.837771713166568, 30.446718449017528, 29.447918644414226, 27.454521677493098, 28.669211528558154, 28.574033302284295, 28.51483128651061, 28.704114562334734, 31.5567256975371, 28.014456882701726, 28.291676869677193, 28.09145776789456, 24.167040130653703, 26.68554463282355, 26.339891574597182, 26.17117492234745, 27.167617304248076, 25.560133911999248, 26.651420780195533, 25.287572197411798, 23.52432609190739, 24.353732750697873, 24.28314113830548, 25.54975675805334, 28.52647857878715, 30.155520764726326, 29.439419876856192, 28.633692050465214, 28.738715471246618, 28.04854442818078, 29.064919376073746, 29.10152416270632, 28.186605786266792, 28.53030580025025, 29.03880616498552, 28.784609443046158, 28.85653461216054, 29.42832708212844, 28.8345111868331, 29.77810503102827, 26.79251051812808, 25.63117928554057, 26.511280529480924, 25.540703514308046, 26.46803418183372, 25.96015213596447, 24.66912925666945, 24.842778909812964, 24.817609270443818, 26.609290257005807, 27.56351998490254, 29.457841030978223, 28.603962059323578, 28.90683798268982, 27.847109974039043, 29.012461580044913, 29.153639313180125, 30.474544261356435, 31.318850670392642, 31.00121967276441, 31.320950248082244, 31.667859269524705, 32.77216850797775, 31.185398313356092, 29.79499753933858, 30.279509017149923, 28.500434854421332, 29.878481884290856, 29.634004487705567, 28.02507580309918, 25.749594656841598, 26.60767954684988, 27.17282149117717, 28.079465753429286, 30.186672708292754, 29.419430197735608, 30.28796015101318]
[0.5588235294117647, 0.5588235294117647, 0.5588235294117647, 0.5588235294117647, 0.5588235294117647, 0.5294117647058824, 0.5882352941176471, 0.5882352941176471, 0.5757575757575758, 0.6060606060606061, 0.6060606060606061, 0.5882352941176471, 0.6060606060606061, 0.5588235294117647, 0.5588235294117647, 0.5588235294117647, 0.5882352941176471, 0.6857142857142857, 0.7058823529411765, 0.7058823529411765, 0.696969696969697, 0.5882352941176471, 0.5294117647058824, 0.5294117647058824, 0.5294117647058824, 0.5454545454545454, 0.5454545454545454, 0.6176470588235294, 0.6176470588235294, 0.6363636363636364, 0.6470588235294118, 0.6666666666666666, 0.6470588235294118, 0.6470588235294118, 0.6363636363636364, 0.6363636363636364, 0.625, 0.59375, 0.59375, 0.59375, 0.625, 0.6060606060606061, 0.6363636363636364, 0.6363636363636364, 0.6470588235294118, 0.6470588235294118, 0.6470588235294118, 0.6764705882352942, 0.7058823529411765, 0.6857142857142857, 0.6857142857142857, 0.5714285714285714, 0.6176470588235294, 0.6176470588235294, 0.6363636363636364, 0.6666666666666666, 0.6666666666666666, 0.65625, 0.6363636363636364, 0.6363636363636364, 0.7272727272727273, 0.7272727272727273, 0.7272727272727273, 0.696969696969697, 0.6666666666666666, 0.6666666666666666, 0.6764705882352942, 0.6470588235294118, 0.6363636363636364, 0.5757575757575758, 0.6060606060606061, 0.6764705882352942, 0.696969696969697, 0.696969696969697, 0.71875, 0.6666666666666666, 0.696969696969697, 0.696969696969697, 0.696969696969697, 0.6363636363636364, 0.6363636363636364, 0.6363636363636364, 0.6363636363636364, 0.6363636363636364, 0.6363636363636364, 0.6666666666666666, 0.6666666666666666, 0.696969696969697, 0.696969696969697, 0.696969696969697, 0.75, 0.65625, 0.65625, 0.6363636363636364, 0.6666666666666666, 0.6470588235294118, 0.6470588235294118, 0.6470588235294118, 0.6764705882352942, 0.7058823529411765, 0.7272727272727273, 0.7272727272727273, 0.7878787878787878, 0.7878787878787878, 0.7647058823529411, 0.7647058823529411, 0.7352941176470589, 0.7647058823529411, 0.7941176470588235, 0.7941176470588235, 0.7647058823529411, 0.7352941176470589, 0.7058823529411765, 0.7058823529411765, 0.7058823529411765, 0.7352941176470589, 0.7647058823529411, 0.7647058823529411, 0.7941176470588235, 0.7941176470588235, 0.7647058823529411, 0.7647058823529411, 0.7647058823529411, 0.7941176470588235, 0.8055555555555556, 0.8055555555555556, 0.8235294117647058, 0.7941176470588235, 0.7941176470588235, 0.7941176470588235, 0.8, 0.7714285714285715, 0.7714285714285715, 0.7647058823529411, 0.7647058823529411, 0.7272727272727273, 0.78125, 0.75, 0.7575757575757576, 0.7575757575757576, 0.7575757575757576, 0.7878787878787878, 0.7878787878787878, 0.7878787878787878, 0.7941176470588235, 0.7941176470588235, 0.7941176470588235, 0.7647058823529411, 0.7647058823529411, 0.7647058823529411, 0.7647058823529411, 0.7575757575757576, 0.7272727272727273, 0.7058823529411765, 0.7058823529411765, 0.7272727272727273, 0.7272727272727273, 0.7272727272727273, 0.7272727272727273, 0.7272727272727273, 0.7272727272727273, 0.7058823529411765, 0.7058823529411765, 0.7058823529411765, 0.7272727272727273, 0.7272727272727273, 0.7272727272727273, 0.71875, 0.696969696969697, 0.6764705882352942, 0.696969696969697, 0.7058823529411765, 0.7428571428571429, 0.7714285714285715, 0.7714285714285715, 0.7941176470588235, 0.7941176470588235, 0.7941176470588235, 0.7878787878787878, 0.8484848484848485, 0.7647058823529411, 0.7575757575757576, 0.7941176470588235, 0.7647058823529411, 0.7941176470588235, 0.7878787878787878, 0.8484848484848485, 0.7575757575757576, 0.7575757575757576, 0.7575757575757576, 0.7428571428571429, 0.7941176470588235, 0.7941176470588235, 0.7647058823529411, 0.7647058823529411, 0.7647058823529411, 0.7428571428571429, 0.7428571428571429, 0.7352941176470589, 0.7352941176470589, 0.7352941176470589, 0.7352941176470589, 0.7352941176470589, 0.7428571428571429, 0.7428571428571429, 0.7142857142857143, 0.7428571428571429]
0.18977991240529232
0.1
