# Supplementary material for: Cohesin and condensin extrude DNA loops in a cell cycle-dependent manner
Source: eLife. 2020 May 12;9:e53885. doi: 10.7554/eLife.53885 (PMC7316503; doi:10.7554/eLife.53885)
Supplement: Source data 2. [file elife-53885-data2.zip › meta2_output.txt]

DNA in Region I     DNA in Region II     DNA in loop     Relative loop position     Relative initial DNA extension    Timestep (s)  
[26.511909527622098, 25.62909792386068, 27.807761290787294, 24.857852463831037, 25.405070092145188, 23.278715791590557, 23.44863279984449, 21.606128926938986, 17.52670469193091, 20.387121255677574, 17.520868829467876, 24.54531239647519, 20.649940617577194, 26.088515553585772, 24.706096655475207, 18.62013364892963, 24.817617659308624, 24.352944014113625, 21.943290078240828, 25.00216940907999, 22.727768518643472, 4.214287859674416, 22.76235712028233, 21.574340847939247, 24.520411657007756, 22.126164756025865, 16.520415702029148, 15.500862019629725, 13.731827920263303, 17.164149138807726, 16.965901338790825, 17.36525708237551, 17.075734549138804, 17.077830887479085, 19.17671244989389, 20.55748840815939, 16.047287420077602, 17.987487176889275, 16.673937475699844, 16.31110845676063, 19.01366825073546, 24.700025717518777, 11.916357379040422, 11.0283521840131, 4.24080957345542, 3.4024817320703664, 9.51229302401486, 10.70758689067869, 12.684766345466183, 9.227468533641808, 9.076941228025818, 9.849790492930117, 8.900041314434628, 14.677879140543855, 17.377048038694323, 15.037073815685835, 14.669802766484526, 14.323265579613544, 14.580020927095548, 16.900172269332444, 15.707702214717951, 14.247125655577078, 14.08340789225843, 11.812689175875697, 15.14763572386059, 17.352748123746068, 14.266061469977743, 14.579167449727494, 12.973371262829094, 14.228847983205222, 13.277633674630263, 14.202211230294358, 14.15998382379011, 13.570955477566748, 8.429808637335956, 9.562166215841309, 9.785311904044967, 8.65020170887281, 6.809494303225932, 5.308693997666041, 7.198260593589072, 6.155874954012587, 5.932500586754289, 6.02644179706861, 4.543603994907036, 7.236679034901021, 10.063936058859992, 10.803468864219393, 9.950814455894337, 9.270008198961467, 6.809020786220996, 10.606918887301388, 6.100130884322773, 7.564327078697149, 10.368792162304498, 6.697071840493541, 8.256047342563644, 9.196607714883086, 8.512559072694806, 6.076497040550754, 5.438735681277852, 8.092661789091562, 6.4028289376749665, 8.950821495192997, 5.615794268754285, 5.5507086267229075, 5.281334694014118, 5.8382657391469905, 4.880011312121699, 4.591599153929042, 4.156280723853998, 4.137784505398306, 5.373402781341406, 3.597503108543008, 4.087318049655345, 9.15021964304432, 4.171630932305469, 6.1255973874256595, 6.090246882565205, 5.800571560343266, 2.966560241976138, 3.184050168853365, 4.56408604842748, 4.181745092811674, 4.430831798783414, 5.512297816326161, 4.753285241683514, 4.649682111329644, 5.191880094124067, 3.349869119538842, 3.273962235432398, 3.50811885382804, 4.74582038250751, 4.308907253582672, 4.528658256981861, 4.029548439693827, 5.853514054469811, 5.745887640449438, 6.450806660474751, 5.366451974712801, 4.987427205562798, 4.741976578279317, 5.770936051728445, 6.722039523382654, 7.044959483622907, 7.821583976677645, 5.191887851232899, 6.3063268589294985, 5.419622459019127, 5.74691223359624, 5.469490816687573, 4.285765497710181, 2.8013912543153054, 3.0001399951725816, 2.994827039331292, 3.940571919670426, 3.489093413591721, 2.875147981531906, 2.8012695938680667, 3.7216612718444835, 5.229582797790671, 6.694759426158296, 5.818583589647995, 5.601017309945382, 5.921525436871016, 7.746884883415346, 7.869251630027119, 5.024175155111431, 7.037996754653847, 6.61389789623537, 6.333086976429367, 3.064024081884474, 3.9630450546263165, 5.612078438001861, 3.4462706569646175, 4.866761063645965, 4.62803584169609, 3.3961416704997434, 4.202543914995566, 4.209065339295856, 3.807595679637884, 5.189420318285477, 2.221028037383181, 4.959280080322741, 5.509882168829974, 5.068110905591986, 4.727151600753293, 4.214364897902621, 4.658761158056189, 3.579174510353668, 3.065640194489466, 3.326491477893194, 3.416135953121951, 3.1675940284326196, 3.927643059696066, 4.22772925551596, 3.382291567413054, 3.946315654901807, 2.8556448735673206, 3.9490284786910004, 3.811266719460203, 5.106914171140289, 2.3462428359159415, 3.79834104361204]
[15.936640802003303, 11.623086925011723, 10.894421234603472, 14.898113978522083, 12.653314276885045, 15.182513281158352, 12.01186580703687, 9.008022564028153, 8.46874516627997, 8.60803196688323, 11.315373738076195, 14.505976280394886, 12.236229420918994, 13.094637267665716, 10.610157864152892, 10.893139703670768, 9.330341524364849, 10.473550734625245, 11.010624165113104, 14.202385599327407, 13.671939312559886, 40.89155703730402, 11.274439345255338, 10.253974715216135, 9.160610025084335, 11.493088624338625, 9.841510622361435, 9.939883967150257, 11.702586474569955, 11.267330788229025, 12.699869958216082, 9.940306282765807, 9.913962014665223, 10.277382965002788, 8.928643008724357, 10.060194489721638, 9.620686239685229, 9.96179029622969, 8.413427658437012, 7.507883420926897, 8.401069246435844, 12.620177965229916, 30.344234717977884, 18.32856354011958, 11.909881691673089, 10.921491204330177, 15.418700335178697, 17.333709101280782, 19.348108085218506, 18.62534315164281, 17.742706173838293, 18.504606016854726, 16.11169198499968, 16.839746718224024, 15.817860670060018, 12.819728254754136, 10.540516434150794, 6.9294707632291646, 9.257573465451383, 10.342936957369659, 11.733331073836254, 12.525362195715953, 13.852167310227916, 11.410858843638348, 10.87170408847185, 13.629325291655313, 15.518374721784578, 15.887145273444842, 14.43042726461401, 12.821951846222815, 11.71448805460751, 10.390214588975486, 12.29695532706967, 9.031450706486833, 16.157507082152975, 15.88844817820317, 16.491606443842215, 15.482634591584159, 14.739072376890121, 12.35545436095185, 12.55934355068235, 13.934026707500173, 12.07830369335154, 11.430021064929548, 10.211667313822343, 12.367303599344545, 13.212889850919177, 14.38076914345388, 14.949234668244591, 14.899136376059033, 15.572204495936722, 15.411017192938715, 14.020768584260614, 14.872523855283568, 14.417790298176833, 12.935356967231437, 13.64065207682001, 13.011355571327181, 13.417694313776733, 11.577588468642434, 11.6492993732182, 13.195779926500247, 12.558882176710377, 12.15446142440331, 11.76911589288901, 10.963341988860467, 10.805680563455681, 12.619440632659376, 10.8728568172417, 10.249706668795147, 10.82413665970259, 11.324804250559282, 12.817934178341115, 11.66915959625512, 11.96893596978288, 14.585170044690928, 14.275427607805348, 13.829800098478414, 13.079581373041613, 10.936885407916193, 9.640098302806251, 8.286699804311747, 8.205875345275977, 11.200078315059816, 11.465644990967245, 12.607533764898928, 11.868728174967837, 12.426807848877099, 13.62351652286601, 9.728767036850073, 10.218059513440837, 10.47022136403262, 11.547099159314637, 11.272456918860673, 10.621898175501098, 9.745251143620635, 10.541920864944238, 10.551420224719102, 10.86879655098505, 11.170561144721637, 11.576345067362016, 10.91198324902255, 13.29877061691165, 13.061337288357524, 13.134090345319427, 13.489823462722022, 9.994905586958303, 10.997500522618, 11.348775159671153, 12.884363987246182, 12.855487471452925, 10.440142138894613, 10.328769850402763, 8.648756939415883, 9.231071348608104, 9.976755251006887, 9.809271541923371, 8.072328440077346, 6.5326276745814855, 8.965369333163608, 9.898131100844132, 12.967066049210173, 13.130048622114519, 7.715454365439516, 13.21994037659465, 12.910742281307488, 11.611250552959053, 11.301230260741832, 10.993020490027112, 12.445769732679533, 13.84821179726071, 9.87171288851129, 10.153207483322053, 12.776918453403958, 9.920444142435139, 9.645060958049346, 9.400332656900087, 8.468920515526214, 10.093467387229218, 12.3758828435548, 12.853016062018643, 13.7002995676091, 9.198321386444064, 11.277432295529788, 10.55454294393814, 10.43117444836799, 10.098686440677964, 10.39021686413081, 11.609246539454507, 9.514679376777348, 9.881228187051935, 10.206579188761829, 9.623254157373879, 10.775036526774349, 10.652684868755907, 11.368471402699072, 9.523930443068128, 10.200133743743054, 8.982222494759846, 11.200684733554166, 11.698968356421465, 12.564430933747278, 9.515203778391, 11.37559162588944]
[6.0514496703745975, 11.247815151127595, 9.797817474609234, 8.744033557646878, 10.441615630969771, 10.038770927251093, 13.039501393118641, 17.885848509032865, 22.50455014178912, 19.504846777439198, 19.663757432455927, 9.448711323129928, 15.613829961503809, 9.31684717874851, 13.1837454803719, 18.9867266473996, 14.35204081632653, 13.67350525126113, 15.546085756646066, 9.295444991592602, 12.100292168796642, 3.3941551030215655, 14.463203534462325, 16.671684436844618, 14.81897831790791, 14.88074661963551, 22.138073675609423, 23.05925401322002, 23.06558560516674, 20.068520072963246, 18.834228702993094, 21.194436634858683, 21.510303436195972, 21.144786147518126, 20.394644541381748, 17.88231710211897, 22.83202634023717, 20.55072252688104, 23.41263486586314, 24.68100812231247, 21.085262502828694, 11.179796317251311, 6.239407902981694, 19.14308427586732, 32.34930873487149, 34.176027063599456, 23.56900664080644, 20.458704008040527, 16.467125569315314, 20.64718831471538, 21.680352598135883, 20.145603490215155, 23.48826670056569, 16.98237414123212, 15.305091291245663, 20.64319792956003, 23.28968079936468, 27.24726365715729, 24.66240560745307, 21.256890773297894, 21.05896671144579, 21.72751214870697, 20.564424797513656, 25.27645198048595, 22.48066018766756, 17.51792658459862, 18.71556380823768, 18.033687276827663, 21.096201472556896, 21.449200170571963, 23.50787827076223, 23.90757418073016, 22.043060849140222, 25.89759381594642, 23.912684280511073, 23.049385605955518, 22.223081652112818, 24.36716369954303, 26.95143331988395, 30.83585164138211, 28.742395855728574, 28.410098338487238, 30.48919571989417, 31.04353713800184, 33.74472869127062, 28.89601736575443, 25.223174090220827, 23.315761992326728, 23.59995087586107, 24.330855424979504, 26.11877471784228, 22.482063919759895, 28.379100531416615, 26.063149066019285, 23.71341753951867, 28.867571192275022, 26.603300580616345, 26.29203671378973, 26.569746613528462, 30.845914490806816, 31.411964945503946, 27.21155828440819, 29.538288885614655, 27.39471708040369, 31.115089838356706, 31.985949384416628, 32.4129847425302, 30.042293628193637, 32.7471318706366, 33.65869417727581, 33.51958261644341, 33.03741124404241, 30.308663040317477, 33.23333729520187, 32.44374598056177, 24.764610312264754, 30.052941459889183, 28.544602514095928, 29.330171744393184, 31.76254303174054, 35.89334145521761, 37.02925002683489, 35.73003860629654, 33.118176592128506, 32.60352321024934, 30.380168418774907, 31.877986583348648, 31.423510039793257, 29.684603383009925, 35.42136384361108, 35.007978251126765, 34.52165978213934, 32.20708045817785, 32.918635827556656, 33.34944356751704, 34.72520041668554, 32.10456508058595, 32.20269213483146, 31.180396788540197, 31.962986880565563, 31.936227727075185, 32.84604017269813, 29.430293331359906, 28.716623188259824, 28.320950171057664, 27.188592560600334, 33.3132065618088, 31.196172618452504, 31.73160238130972, 29.868723779157577, 30.1750217118595, 33.774092363395205, 35.36983889528193, 36.851103065411536, 36.274101612060605, 34.58267282932269, 35.20163504448491, 37.55252357839075, 39.166102731550446, 35.81296939499191, 33.3722861013652, 28.83817452463153, 29.55136778823749, 35.183528324615104, 29.358534186534335, 27.842372835277168, 29.01949781701383, 32.17459458414674, 30.468982755319043, 29.4403323710851, 28.318701226309923, 35.564263029604234, 34.38374746205163, 30.111003108594183, 35.13328520060024, 33.98817797830469, 34.47163150140383, 36.63493781397404, 34.203988697775216, 31.915051817149347, 31.83938825834347, 29.610280114105425, 37.08065057617276, 32.26328762414747, 32.43557488723189, 33.000714646040024, 33.67416195856874, 33.89541823796657, 32.2319923024893, 35.40614611286899, 35.5531316184586, 34.96692933334498, 35.46060988950417, 34.55736944479303, 33.91967207154803, 32.90379934178497, 35.59377798951882, 34.35355060135514, 36.66213263167283, 33.35028678775483, 32.98976492411833, 30.828654895112432, 36.63855338569306, 33.32606733049852]
[0.6428571428571429, 0.46153846153846156, 0.46153846153846156, 0.3793103448275862, 0.35714285714285715, 0.35714285714285715, 0.375, 0.4230769230769231, 0.44, 0.46153846153846156, 0.5185185185185185, 0.42857142857142855, 0.48148148148148145, 0.3333333333333333, 0.46153846153846156, 0.5, 0.46153846153846156, 0.4166666666666667, 0.4166666666666667, 0.391304347826087, 0.36363636363636365, 0.8275862068965517, 0.43333333333333335, 0.4, 0.46153846153846156, 0.391304347826087, 0.5, 0.5714285714285714, 0.5384615384615384, 0.6538461538461539, 0.4230769230769231, 0.3870967741935484, 0.4642857142857143, 0.4642857142857143, 0.4230769230769231, 0.48148148148148145, 0.48148148148148145, 0.38461538461538464, 0.38461538461538464, 0.2857142857142857, 0.4, 0.46153846153846156, 0.7307692307692307, 0.7407407407407407, 0.5555555555555556, 0.5555555555555556, 0.6666666666666666, 0.64, 0.625, 0.6, 0.6, 0.6, 0.6333333333333333, 0.6666666666666666, 0.6666666666666666, 0.5925925925925926, 0.5925925925925926, 0.46875, 0.6071428571428571, 0.5769230769230769, 0.6153846153846154, 0.6296296296296297, 0.6538461538461539, 0.5333333333333333, 0.5769230769230769, 0.56, 0.64, 0.6296296296296297, 0.6296296296296297, 0.6, 0.6785714285714286, 0.59375, 0.6, 0.5806451612903226, 0.5806451612903226, 0.6, 0.7407407407407407, 0.7307692307692307, 0.7037037037037037, 0.7142857142857143, 0.7037037037037037, 0.6666666666666666, 0.75, 0.5714285714285714, 0.5714285714285714, 0.7142857142857143, 0.6551724137931034, 0.6551724137931034, 0.6551724137931034, 0.7037037037037037, 0.7407407407407407, 0.7407407407407407, 0.5555555555555556, 0.6451612903225806, 0.6451612903225806, 0.6451612903225806, 0.6451612903225806, 0.6333333333333333, 0.7307692307692307, 0.6470588235294118, 0.6470588235294118, 0.5862068965517241, 0.65625, 0.7307692307692307, 0.6451612903225806, 0.6666666666666666, 0.6774193548387096, 0.7, 0.7241379310344828, 0.5714285714285714, 0.5714285714285714, 0.6875, 0.6666666666666666, 0.6363636363636364, 0.6363636363636364, 0.5555555555555556, 0.6666666666666666, 0.7307692307692307, 0.7692307692307693, 0.6896551724137931, 0.5714285714285714, 0.5714285714285714, 0.6153846153846154, 0.5555555555555556, 0.7241379310344828, 0.7777777777777778, 0.7777777777777778, 0.8148148148148148, 0.8148148148148148, 0.5833333333333334, 0.5714285714285714, 0.5833333333333334, 0.75, 0.6774193548387096, 0.6666666666666666, 0.6666666666666666, 0.6551724137931034, 0.76, 0.7307692307692307, 0.5588235294117647, 0.5714285714285714, 0.5714285714285714, 0.5588235294117647, 0.6333333333333333, 0.6333333333333333, 0.6923076923076923, 0.5142857142857142, 0.5135135135135135, 0.5135135135135135, 0.5405405405405406, 0.5405405405405406, 0.5555555555555556, 0.5555555555555556, 0.5714285714285714, 0.5833333333333334, 0.5833333333333334, 0.6, 0.5714285714285714, 0.5945945945945946, 0.5833333333333334, 0.5555555555555556, 0.5555555555555556, 0.5277777777777778, 0.5, 0.59375, 0.7037037037037037, 0.7307692307692307, 0.7307692307692307, 0.7307692307692307, 0.72, 0.72, 0.5555555555555556, 0.5405405405405406, 0.5405405405405406, 0.5675675675675675, 0.4838709677419355, 0.5675675675675675, 0.6, 0.5428571428571428, 0.6129032258064516, 0.6363636363636364, 0.6363636363636364, 0.6111111111111112, 0.7096774193548387, 0.7586206896551724, 0.7586206896551724, 0.5675675675675675, 0.7692307692307693, 0.6666666666666666, 0.6666666666666666, 0.7096774193548387, 0.5897435897435898, 0.5897435897435898, 0.7, 0.7241379310344828, 0.7407407407407407, 0.6410256410256411, 0.5945945945945946, 0.7586206896551724, 0.8, 0.7857142857142857, 0.7777777777777778, 0.631578947368421, 0.5]
0.16233372437032775
0.1
