# Supplementary material for: Cohesin and condensin extrude DNA loops in a cell cycle-dependent manner
Source: eLife. 2020 May 12;9:e53885. doi: 10.7554/eLife.53885 (PMC7316503; doi:10.7554/eLife.53885)
Supplement: Source data 2. [file elife-53885-data2.zip › meta3_output.txt]

DNA in Region I     DNA in Region II     DNA in loop     Relative loop position     Relative initial DNA extension    Timestep (s)  
[18.924835797096442, 15.82028227692046, 14.695264160534842, 15.826131863232977, 17.132370425534695, 16.16280588879836, 16.998075899444054, 17.32569715151878, 17.229915390115828, 17.62643547031814, 16.99122828634641, 16.723643972105766, 16.038425933103866, 16.334435284873745, 17.555993882911167, 17.81035141329259, 19.118929421414258, 19.197232997538826, 19.5270354998639, 20.546754252870606, 18.55236960631852, 18.231231902162772, 16.97611522871413, 16.21990647651369, 16.956545644671174, 15.852784161579704, 15.571986241681632, 14.4613742578232, 14.258766367701071, 17.12002691093185, 16.54604224051763, 16.864451988360816, 16.69203929951322, 17.36648040366251, 19.174663277860517, 17.471153190480674, 16.5030051619278, 14.583903500771388, 15.299826338900086, 16.2207110548933, 17.277259268261695, 17.86620330147698, 17.05052509353632, 17.19700110522465, 16.327413042058353, 15.809278934121792, 15.682155691076693, 15.86909412302398, 15.450913538599428, 18.268067702452587, 17.857325526710504, 16.48500736817376, 16.115796878997187, 15.875672404518557, 14.836179285972676, 14.358914637629702, 13.051026158056846, 13.154854065425702, 13.218866617881666, 12.38113361953708, 13.788605595272193, 14.239640037087995, 14.931325114782975, 15.161853016659496, 15.35797574069203, 16.363022471522463, 17.74779051931926, 17.23931541642597, 16.812046097745146, 15.390859680688319, 15.434848014054293, 16.42688916599428, 15.770744328780312, 16.083132233673076, 14.75038093197837, 13.960587035521755, 13.656206797811446, 14.185817969551369, 12.74766890351397, 11.739551919335543, 10.027869984239668, 8.979408108714345, 8.758451350700973, 8.295170391299447, 9.08666057522235, 7.877185105363985, 8.194145169584846, 7.05782975209383, 6.686477995446258, 8.047803469242307, 7.467066814206547, 7.487859930418108, 7.976331618390855, 8.601157211326381, 8.976514603895822, 8.846922683202651, 8.866075416187488, 10.034995496179892, 10.212392842612008, 9.99457609979057, 10.533046913690786, 10.486696949798834, 9.277830410198082, 9.34412884309884, 9.19570601523083, 9.082353313100658, 9.661478072550082, 9.316255187083726, 8.282201713282058, 9.098908594815825, 8.063621955784752, 7.249753577621251, 7.9171864895212245, 7.844515619348574, 8.514259506608559, 9.548339172181134, 9.510981752126167, 8.23779485577818, 7.8540943783340165, 8.258876145359347, 7.632312314734529, 8.132315085805509, 7.9037323200139955, 7.705216746719617, 7.99596380655424, 8.271018846683749, 8.264372293167886, 8.724541289587282, 9.56589504093252, 9.067420115109389, 8.58457429864059, 8.867576727529794, 7.739625850340135, 8.287555178324432, 7.51676358151597, 6.751850251336155, 7.031087534228758, 7.441649440394761, 6.42897567921299, 6.648534738473921, 6.578065444740006, 6.802534984461471, 6.91674372288214, 6.497288745898494, 7.929861313795985, 6.394259124036342, 7.1170730436594765, 5.98811042650116, 5.520164467108536, 5.591891320714843, 6.4717391827694675, 6.918717571927779, 7.251806764161969, 7.803127626812269, 8.755809368641499, 8.918651247781535, 8.251162013606258, 9.69080519046777, 8.55558636036486, 9.03677333012541, 9.254546136178877, 9.253673695219087, 8.421419518377693, 9.334735127350015, 8.163925564385483, 8.144161383989534, 7.840288608032617, 7.298611582304247, 7.867802202954727, 8.131963074691138, 8.743830169972187, 7.877910637897464, 7.312813909707669, 6.7643537540304015, 7.739223535712622, 7.907468848002965, 8.000612516246619, 9.613739821144337, 7.31597206578058, 7.78942562072547, 7.2504040570627515, 7.217353220273, 7.2336880100576915, 8.375935259172241, 7.932861435035763, 7.58668546564434, 5.817553667647919, 6.302228182039828, 6.660199561290766, 7.077105037282316, 7.926952733909877, 7.528667210976119, 7.550806313045593, 6.221353532895271, 7.91021540268249, 7.958974358974358, 7.397993431368758, 7.538535203801147, 7.874808606571244, 8.198666253101738]
[25.261987099782406, 24.739680312885262, 24.300554816712793, 24.396320602139834, 23.59954402330838, 25.127123310763352, 24.268078763221624, 25.579165970749415, 23.976071562447828, 21.769082431951862, 20.563044894963966, 19.653764624086485, 21.016284419671926, 20.805815203252248, 19.83112409363126, 20.108288770053477, 20.157129795215877, 20.642449610605965, 23.046322321759, 21.969868267091847, 22.769788124382956, 21.276152976373517, 18.800940631651, 18.011903769383935, 17.562927960014292, 19.04635252960575, 19.561568474701595, 18.7546646269519, 19.817020745728428, 18.65623330052032, 18.005198040577145, 19.299896222290347, 19.997399829717637, 20.256752530337238, 21.297539338211486, 21.4002826638265, 19.778256869793353, 19.97832384686019, 18.729657056819274, 18.380341240845, 18.0991183343369, 16.189795907750096, 16.015324474261387, 17.073939788606328, 16.940629192144016, 17.530218578950517, 17.96711293020206, 18.136712953005702, 19.0806496289759, 19.19278139412812, 19.84427707574446, 20.403368803793008, 19.618092152013872, 18.519298009682625, 18.354679717283023, 18.575247662191707, 17.97080213466213, 19.72629452030902, 19.588497113554098, 19.593776537757442, 21.11323309347471, 20.060104235209668, 19.95105469412531, 20.537727158094615, 20.41597868193883, 21.369223990707784, 21.000371290141942, 20.889819577782056, 19.570918486368353, 20.335367825141976, 19.781418993612228, 20.70348419276755, 21.15874150069198, 20.06341027169747, 19.774464884860482, 19.794167549095107, 20.061478350026633, 20.397073908114237, 21.2636445890197, 22.608659465575037, 21.06312675211649, 18.83857262576794, 18.402315190298363, 17.157135436278132, 16.685168730213285, 15.72121633587276, 16.406996569800782, 15.99592447119778, 16.634783385363946, 16.25635908476891, 16.233739216337767, 16.02607703415277, 17.496626766155085, 17.177769688965626, 17.717965319144312, 18.90171197268776, 18.821617883501, 19.85445064247265, 19.3167078746632, 19.628560511823125, 19.631317483722768, 19.5787271436512, 19.88354782929723, 19.395559539931718, 19.700923183054012, 18.93212569549823, 18.721304818624795, 19.23473660657205, 18.028546246568048, 19.604536152796726, 20.009395477715696, 19.636028750476658, 18.559488551164428, 18.28124980170439, 19.628182816770497, 18.70745750616323, 18.7717486704771, 19.331177025462416, 17.7639359868691, 17.808475659165993, 17.50505972185813, 17.419868298523348, 18.303320307619263, 17.889312260176563, 18.229494236046413, 19.569924829254084, 19.79284329818509, 20.0545754809881, 20.887409038843785, 18.610372653834986, 18.290615403062432, 19.12163089738005, 17.86156462585034, 17.864556654158477, 18.378610372072398, 18.218616922638798, 18.341554240499434, 19.13085532388316, 19.48433387507371, 18.12885134228688, 17.63199358670699, 17.995495101628904, 17.509193399246037, 17.15077555716538, 17.40343747097921, 15.418584036622526, 15.05452398318919, 14.29972344593124, 13.698326715714133, 12.128256438028064, 15.080162258457982, 13.629548794276507, 14.475183701871623, 14.894256161153306, 15.379901277000963, 16.15781031319298, 16.740319056272245, 15.844181352036305, 17.352315624036073, 17.417540073982735, 17.3216746513445, 17.535995400631172, 18.377230184264405, 17.28294215939202, 16.91914182814314, 17.092682234392743, 17.56725993452023, 16.978903269703412, 17.706747769889304, 17.28068329668052, 17.23021198225553, 17.12754873079178, 16.57369019287465, 16.268119760479042, 16.863136866044677, 19.41071577822758, 19.33602118409848, 18.165356903936207, 17.385084853946083, 16.80929079543005, 15.31807330749567, 16.53858771908481, 15.310612266353605, 16.1436440811596, 15.544097791005077, 15.157901907356948, 15.043274113859766, 14.704063374257721, 14.426657584014533, 16.170349473410162, 16.07286495049668, 15.22864103087477, 15.674688936664195, 16.889622373651335, 14.458719636565919, 14.73597920204625, 14.848232505488179, 16.20801019005733, 17.03861388860691, 16.506163900059896]
[4.31317710312115, 7.940037410194278, 9.504181022752363, 8.277547534627187, 7.7680855511569264, 7.210070800438288, 7.233845337334321, 5.595136877731804, 7.294013047436346, 9.104482097729997, 10.945726818689623, 12.122591403807752, 11.445289647224204, 11.359749511874009, 11.11288202345757, 10.581359816653935, 9.223940783369862, 8.660317391855209, 5.926642178377105, 5.9833774800375465, 7.177842269298523, 8.992615121463714, 12.72294413963487, 14.26818975410238, 13.980526395314534, 13.60086330881455, 13.366445283616773, 15.283961115224898, 14.424212886570501, 12.723739788547832, 13.948759718905226, 12.335651789348839, 11.810560870769143, 10.87676706600025, 8.027797383927993, 9.628564145692827, 12.218737968278846, 13.937772652368423, 14.470516604280641, 13.8989477042617, 13.123622397401407, 14.444000790772929, 15.434150432202296, 14.229059106169021, 15.231957765797631, 15.160502486927689, 14.850731378721246, 14.494192923970319, 13.968436832424675, 11.039150903419296, 10.798397397545033, 11.611623828033231, 12.766110968988944, 14.105029585798816, 15.309140996744302, 15.565837700178589, 17.478171707281025, 15.618851414265283, 15.692636268564234, 16.525089842705476, 13.59816131125309, 14.20025572770234, 13.61762019109171, 12.800419825245887, 12.726045577369138, 10.767753537769753, 9.751838190538797, 10.370865005791972, 12.117035415886502, 12.773772494169704, 13.283732992333478, 11.369626641238172, 11.570514170527709, 12.353457494629456, 13.975154183161147, 14.745245415383135, 14.78231485216192, 13.917108122334396, 14.48868650746633, 14.151788615089421, 17.409003263643843, 20.682019265517713, 21.339233459000663, 23.047694172422418, 22.728170694564366, 24.901598558763254, 23.898858260614368, 25.44624577670839, 25.178738619189797, 24.195837445988783, 24.799193969455686, 24.986063035429122, 23.02704161545406, 22.72107309970799, 21.80552007695987, 20.75136534410959, 20.812306700311513, 18.610553861347455, 18.970899282724794, 18.876863388386305, 18.33563560258645, 18.43457590654997, 19.338621760504694, 19.760311616969446, 19.603370801715158, 20.485520991401113, 20.117217108825123, 19.949008206344224, 22.189252040149896, 19.79655525238745, 20.42698256649955, 21.614217671902093, 22.023324959314348, 22.374234578947036, 20.357557676620942, 20.244203321655636, 20.217269577396735, 20.931028118759404, 22.88196963479688, 22.432648195474663, 23.362627963407338, 22.947816615671144, 22.292947372366744, 22.90547099310382, 22.274541957399343, 20.659056324062167, 20.442784408647025, 19.720883229424622, 18.046695920223698, 20.822207231055625, 21.62481029829698, 20.51079237509015, 22.898809523809526, 22.34788816751709, 22.60462604641163, 23.529532826025047, 23.12735822527181, 21.92749523572208, 22.586690445713298, 23.722613919239198, 24.289940968553, 23.701969913909625, 24.074062877871825, 24.851935696936124, 23.166701215224805, 26.68715683934113, 26.32840297315133, 28.2121661275676, 29.28150881717733, 30.779852241257093, 26.94809855877255, 27.951733633795715, 26.77300953396641, 25.802616212034426, 24.36428935435754, 23.42353843902549, 23.508518930121497, 22.965013457495925, 22.592098015599067, 22.04568659589185, 21.923779212476617, 21.710330904149743, 21.7013502973579, 21.882322713257967, 23.416932607471374, 23.263156381617723, 23.092451457447154, 24.22248514799234, 22.925450027155968, 23.08735362862834, 22.525957847772283, 23.494540631310755, 24.613495897417682, 25.467526485490556, 23.8976395982427, 21.181815373769457, 21.1633662996549, 20.720903274919454, 23.798943080273336, 23.90128358384448, 25.931522635441578, 24.74405906064219, 25.955699723588705, 23.980420659668155, 25.02304077395916, 25.755412626998712, 27.639172218492313, 27.493708443702452, 27.4131428546947, 25.252545489307522, 24.50018231559344, 25.74269175814911, 25.274504750290212, 25.389024093453394, 26.13106496075159, 25.805046438979392, 26.253774063143062, 24.75345460614152, 23.586577504821847, 23.795169846838366]
[0.5853658536585366, 0.6585365853658537, 0.6585365853658537, 0.6585365853658537, 0.6097560975609756, 0.6097560975609756, 0.5952380952380952, 0.6190476190476191, 0.5238095238095238, 0.4878048780487805, 0.5, 0.5, 0.5, 0.5365853658536586, 0.5121951219512195, 0.5365853658536586, 0.5121951219512195, 0.4878048780487805, 0.5365853658536586, 0.5476190476190477, 0.5121951219512195, 0.4878048780487805, 0.4878048780487805, 0.5, 0.5, 0.5238095238095238, 0.5476190476190477, 0.5476190476190477, 0.5476190476190477, 0.5238095238095238, 0.5, 0.5, 0.4878048780487805, 0.4878048780487805, 0.5853658536585366, 0.5365853658536586, 0.5365853658536586, 0.5365853658536586, 0.5365853658536586, 0.5365853658536586, 0.4878048780487805, 0.4878048780487805, 0.47619047619047616, 0.4634146341463415, 0.4634146341463415, 0.43902439024390244, 0.3902439024390244, 0.4, 0.4, 0.4634146341463415, 0.4878048780487805, 0.4878048780487805, 0.5365853658536586, 0.5238095238095238, 0.5813953488372093, 0.5813953488372093, 0.5813953488372093, 0.5813953488372093, 0.5714285714285714, 0.5714285714285714, 0.5476190476190477, 0.5609756097560976, 0.5476190476190477, 0.5476190476190477, 0.5476190476190477, 0.5238095238095238, 0.5238095238095238, 0.5238095238095238, 0.5238095238095238, 0.5, 0.5, 0.5, 0.5476190476190477, 0.5952380952380952, 0.5476190476190477, 0.5476190476190477, 0.5609756097560976, 0.5609756097560976, 0.5609756097560976, 0.6097560975609756, 0.6829268292682927, 0.6829268292682927, 0.7317073170731707, 0.7209302325581395, 0.7209302325581395, 0.7441860465116279, 0.7619047619047619, 0.7619047619047619, 0.7674418604651163, 0.7619047619047619, 0.7560975609756098, 0.7317073170731707, 0.7317073170731707, 0.6829268292682927, 0.6585365853658537, 0.6818181818181818, 0.6744186046511628, 0.6744186046511628, 0.6744186046511628, 0.6744186046511628, 0.6666666666666666, 0.6666666666666666, 0.7142857142857143, 0.7073170731707317, 0.7, 0.7, 0.7, 0.7073170731707317, 0.7073170731707317, 0.7073170731707317, 0.7073170731707317, 0.7073170731707317, 0.7142857142857143, 0.6829268292682927, 0.7073170731707317, 0.7073170731707317, 0.7073170731707317, 0.7073170731707317, 0.7142857142857143, 0.7142857142857143, 0.7142857142857143, 0.7142857142857143, 0.7142857142857143, 0.675, 0.675, 0.6829268292682927, 0.6585365853658537, 0.6666666666666666, 0.6666666666666666, 0.6585365853658537, 0.675, 0.65, 0.675, 0.717391304347826, 0.6904761904761905, 0.7142857142857143, 0.7142857142857143, 0.7142857142857143, 0.7073170731707317, 0.7073170731707317, 0.6904761904761905, 0.6744186046511628, 0.6904761904761905, 0.6904761904761905, 0.6904761904761905, 0.6829268292682927, 0.7446808510638298, 0.7073170731707317, 0.7446808510638298, 0.7073170731707317, 0.75, 0.7291666666666666, 0.7291666666666666, 0.6829268292682927, 0.6666666666666666, 0.6904761904761905, 0.7045454545454546, 0.6739130434782609, 0.7045454545454546, 0.7045454545454546, 0.6976744186046512, 0.6904761904761905, 0.7142857142857143, 0.7142857142857143, 0.7142857142857143, 0.75, 0.7272727272727273, 0.7272727272727273, 0.75, 0.7142857142857143, 0.7272727272727273, 0.7209302325581395, 0.7209302325581395, 0.7209302325581395, 0.7073170731707317, 0.7391304347826086, 0.7209302325581395, 0.6976744186046512, 0.717391304347826, 0.6818181818181818, 0.675, 0.675, 0.675, 0.675, 0.723404255319149, 0.675, 0.675, 0.7073170731707317, 0.7, 0.7142857142857143, 0.7142857142857143, 0.7073170731707317, 0.7333333333333333, 0.75, 0.7073170731707317, 0.6904761904761905, 0.7272727272727273, 0.7272727272727273, 0.7272727272727273, 0.7272727272727273]
0.2388783146133727
0.1
