# Supplementary material for: Cohesin and condensin extrude DNA loops in a cell cycle-dependent manner
Source: eLife. 2020 May 12;9:e53885. doi: 10.7554/eLife.53885 (PMC7316503; doi:10.7554/eLife.53885)
Supplement: Source data 2. [file elife-53885-data2.zip › meta4_output.txt]

DNA in Region I     DNA in Region II     DNA in loop     Relative loop position     Relative initial DNA extension    Timestep (s)  
[17.325695197046933, 17.32580634162234, 17.902224209462787, 17.220883810257327, 16.664055555535796, 17.059521687111705, 17.712110712140937, 18.58346020902856, 19.425986192796202, 18.405924547574774, 16.471236694750026, 17.125114628690067, 16.36906444039786, 16.202046271177064, 16.165570149736432, 14.960625353758338, 16.022038242178624, 16.49542153004607, 17.668214963539864, 17.960341279364826, 16.617132028284257, 16.324783695924424, 14.802242390752156, 14.48180935187668, 15.76495707294581, 15.87811621699553, 14.759310177251326, 15.550906379641091, 15.88951985932598, 16.189607195044015, 16.919620457617384, 15.67869107025616, 14.926309654171682, 14.960031238677963, 14.69665921749491, 15.468891221695653, 14.417009030002927, 14.790990864039156, 14.456646024220674, 14.296171440307361, 14.465279753052325, 13.542802990334778, 12.866918161994493, 13.87101124680895, 15.393421742658841, 17.05256198766916, 16.610755381232657, 16.951329781705248, 16.176048832527584, 16.27081973335296, 14.761251050956485, 14.557696002418673, 14.86680872033401, 13.143401916144366, 12.808426614994522, 13.136138671012468, 14.936477164353999, 14.81514872496562, 14.982130198788273, 14.975337183592496, 14.364673646113681, 13.806467482387202, 13.426125239641198, 13.112840116632452, 12.545453179680838, 12.752864874521151, 12.856043002126198, 13.838207852969933, 14.717119681125947, 14.41050522139886, 14.788334888178484, 14.826591082160844, 15.000735029996934, 15.436167420564141, 15.155092112295907, 14.985483345736952, 14.453289951556005, 13.716649075107608, 13.501239393490042, 13.311910504547857, 13.122591452176582, 12.478946067759008, 11.472001629858898, 11.515023451525035, 11.988981843858529, 12.65841634476039, 12.813023507239297, 12.771999386702678, 12.923968722070736, 12.867774807991555, 12.920398002242276, 12.824018087645298, 12.988841295448236, 11.942152059838033, 11.31274672191824, 11.170524609239703, 10.857050276396166, 11.311503577964828, 11.483515981224766, 10.770426976925554, 11.34183628014883, 10.047858135432124, 10.268489232130424, 10.357736388381682, 11.11271371343242, 11.206913186064046, 10.883141509485402, 9.894433981654608, 8.655697677039058, 8.55982908475066, 8.44927385068301, 8.559185171635232, 8.516504702757114, 8.911715225715053, 8.76280669302111, 9.104186957017175, 10.171293960020705, 10.05777416208385, 10.831594757847483, 10.572401991262312, 9.973109770780807, 10.255468182183158, 9.683532042859241, 9.695964199037412, 9.919587353447914, 10.105440225895153, 10.810374554574965, 9.260071896645268, 8.949172452661859, 9.56666569842547, 9.757300396379962, 10.769000476658498, 11.124044457516522, 11.14831038012786, 11.193010796149842, 11.171888481596906, 10.72968092995361, 10.39525889081241, 10.063377174306613, 10.006805079102277, 9.586196301221566, 9.69633696208758, 9.50491151438548, 8.674509753958667, 8.665608487780958, 8.973282349057213, 8.832574176311775, 8.686337598895435, 9.423421191328707, 8.666891445821069, 9.302100454028317, 9.42662200664217, 8.944619139803713, 8.898706541301745, 8.279434165119714, 8.64520715714707, 7.486938097459561, 8.041161973571448, 7.844551034126397, 8.728871942548835, 8.910361086623197, 8.857729474356411, 9.045820290153756, 8.855024146807507, 8.958330988862624, 8.75035405252584, 8.981039759434239, 9.04428298322865, 8.01769677280533, 8.229740715988271, 8.290726555180154, 7.867045572041976, 7.228621157606219, 7.743493457726024, 7.705453949988507, 7.80252656709607, 8.231354538436253, 8.75215821694818, 8.508961369967707, 8.99083545227629, 8.863732330395813, 8.79743549414357, 8.738822740270106, 9.153309773404652, 8.403048362988013, 8.109348377649543, 8.674138093544553, 9.04685394812697, 8.253490485570804, 9.190163329891252, 9.130194182254865, 9.572452264160637]
[28.75847428036216, 29.015786017957794, 27.003121804222108, 27.81001298135222, 28.223497669061185, 25.823509893148664, 25.93641889151522, 25.182643912202167, 24.040702671106423, 25.43012652246468, 27.00330809398277, 27.029511492317265, 28.335036131490735, 28.447997505832223, 28.438365247972737, 29.331520034173487, 26.45860012266574, 26.28692414702373, 26.317912225566246, 25.259182400196547, 26.017912731111352, 26.174439679325694, 26.876836792654107, 27.093433283961453, 26.979984431960062, 28.285141149095992, 28.019889486321123, 27.138313002301565, 26.964305939373805, 26.163700873581746, 24.84664414839732, 25.185755203890025, 25.44445298816819, 24.539941912152948, 25.3597770611197, 24.443668741266436, 24.52100226063352, 24.226815466511393, 25.25506686126179, 25.947106006205125, 26.796920064119316, 27.243649102015898, 27.681567379290094, 26.257995149595324, 24.670829846390312, 23.12527040728662, 22.786102588856508, 22.66215665675967, 22.680630498643527, 22.713826995676904, 23.370627419050347, 23.306078559124654, 23.163608238062118, 24.466550728966272, 25.484757340143297, 25.327747104274415, 24.57909390699756, 24.46363381414569, 24.443205255532582, 24.852561488776097, 25.186188830587923, 24.084784719961778, 23.973361047321987, 23.580741207359033, 24.132272790190598, 24.435174359008588, 24.862345516934376, 24.038610169858682, 23.900669416220342, 24.843607737299568, 24.531062340908623, 26.321808350294464, 26.040122938154312, 25.794387748159274, 25.948107845107682, 24.762983430075792, 25.21558987358866, 26.158362831781602, 27.20771966096087, 26.514977733459656, 26.30341913594404, 27.260399260271356, 26.570467469049124, 26.945922501054635, 26.925893552908597, 25.422693234729707, 25.149802618277352, 24.34634108890519, 23.275881166555465, 24.188084739969984, 24.51555113396319, 25.21516359660005, 26.516592183858776, 27.278480243063832, 28.126171252620708, 28.024066011210557, 27.837603124938266, 27.76504430470547, 27.273642108241656, 27.616005591505953, 27.53802390642594, 28.265143814555756, 27.77412510569083, 27.603214749851425, 26.595009227862597, 25.92097621111725, 26.086052271524856, 26.53560455484136, 26.95401124670208, 26.743850798524782, 27.102574080908944, 26.841066377688552, 27.349988276803387, 27.296432410971807, 27.266797870065286, 27.02312858383073, 25.981535713561804, 25.863209143737777, 25.631874647897845, 25.953894756696, 26.709491578183197, 26.430372767557017, 26.40563104894122, 26.88358796141365, 26.41528975228451, 26.605795750444795, 25.477227328580298, 25.764112989283458, 26.726390745211564, 26.56637511810002, 27.984862016849046, 28.20269481661126, 28.169520573765784, 28.077231932080725, 27.315008278634437, 26.240391111943673, 25.37016452799112, 24.74331572123609, 24.33271576723679, 24.052458967787782, 25.038314832811672, 25.36498353313993, 25.619817878162042, 26.419783669024515, 25.215604874330662, 24.587714761510142, 24.40088900829802, 24.050679016966072, 23.773487064965888, 23.948346119149612, 24.311086390536605, 24.997307014027694, 26.0194192878422, 26.964949302063584, 27.384178539296162, 27.770921192733947, 29.216369665912172, 28.072674997899583, 28.117282516719538, 26.516415773640592, 26.32693050678006, 27.11741294598437, 26.908364129212632, 26.69874207514043, 25.9372699238466, 25.468854298094442, 24.444307042868232, 24.706696512717194, 25.716760885201186, 25.11069991933149, 25.62243215882097, 24.994403009827934, 25.565687375204103, 25.572517943269133, 24.743336276370098, 24.876587260737686, 25.295823531251425, 25.367953414838162, 27.01830615262515, 27.228205768008372, 27.49930544536319, 26.886928958647403, 26.26822781096235, 26.027200732416222, 26.444223664843644, 26.429172555068313, 25.78552090690067, 25.64294890060313, 25.907897075951418, 26.65821483809102, 26.208860156320817, 25.510394032859892]
[2.415830522590904, 2.1584076404198678, 3.5946539863151052, 3.4691032083904583, 3.6124467754030163, 5.61696841973963, 4.851470396343845, 4.7338958787692755, 5.0333111360973755, 4.663948929960545, 5.025455211267203, 4.345373878992666, 3.795899428111402, 3.8499562229907136, 3.896064602290829, 4.207854612068175, 6.019361635155636, 5.717654322930202, 4.513872810893886, 5.280476320438624, 5.8649552406043926, 6.000776624749878, 6.820920816593736, 6.924757364161866, 5.755058495094127, 4.336742633908482, 5.720800336427552, 5.810780618057343, 5.646174201300218, 6.14669193137424, 6.733735393985298, 7.635553725853814, 8.129237357660127, 9.000026849169087, 8.443563721385393, 8.587440037037913, 9.561988709363552, 9.48219366944945, 8.788287114517535, 8.256722553487515, 7.2378001828283605, 7.7135479076493265, 7.951514458715413, 8.370993603595728, 8.435748410950847, 8.322167605044218, 9.103142029910837, 8.886513561535084, 9.643320668828892, 9.515353270970135, 10.368121529993166, 10.636225438456675, 10.469583041603867, 10.89004735488936, 10.206816044862176, 10.036114224713117, 8.98442892864844, 9.22121746088869, 9.074664545679147, 8.67210132763141, 8.949137523298399, 10.608747797651022, 11.100513713036817, 11.806418676008514, 11.822274030128568, 11.311960766470259, 10.781611480939425, 10.623181977171383, 9.882210902653712, 9.24588704130157, 9.180602770912893, 7.351600567544691, 7.4591420318487565, 7.269444831276586, 7.3968000425964116, 8.751533224187257, 8.831120174855334, 8.624988093110787, 7.791040945549088, 8.673111761992486, 9.073989411879376, 8.760654671969634, 10.45753090109198, 10.039054047420331, 9.585124603232872, 10.418890420509902, 10.53717387448335, 11.381659524392127, 12.300150111373805, 11.44414045203846, 11.064050863794536, 10.460818315754654, 8.994566520692986, 9.279367697098133, 9.061082025461053, 9.305409379549737, 9.80534659866557, 9.423452117329704, 9.74284191053358, 10.113567431568493, 9.620139813425228, 10.18699805001212, 10.457385662178748, 10.539048861766894, 10.792277058704984, 11.372110602818704, 11.53080621898974, 12.069961463504034, 12.890291076258858, 13.196320116724554, 12.94815206840805, 13.099748450676218, 12.633507020439499, 12.291852363313138, 12.470395436913606, 12.372684459152095, 12.347170326417494, 12.579016694178371, 12.036530594254671, 11.973703252041691, 11.817398651036, 11.814159050259823, 12.410836908199542, 11.920447839548935, 12.165122894267578, 11.788764023660052, 12.212398116844739, 13.47581511407127, 12.824436802126579, 12.36695918347451, 10.757837586770991, 9.528304706730244, 9.206434968717693, 9.274457687791415, 9.991980925215719, 11.087720406459425, 12.40015454205527, 13.361425387951499, 14.103907058456592, 14.440735953109943, 13.875488865966762, 13.438679504772487, 13.37527060745248, 13.40570657701682, 14.618786637888382, 14.939002889432647, 15.266536815390205, 15.762983384138492, 15.303091743705407, 15.884762435029316, 14.886813155435075, 14.076070979330135, 13.535961572354086, 12.63634415663467, 12.836387295584123, 12.083871650118981, 11.796692236628267, 12.386163028528967, 12.538166449154067, 13.254712283810573, 13.262708406596742, 12.524857579659217, 12.545815580633613, 12.946233778052063, 13.604399087290775, 14.280791649379715, 15.07465319769753, 14.749020504054158, 14.765542341993484, 15.15955936468024, 14.586841285998872, 15.638551418130085, 15.70569146718968, 15.183988599004843, 16.051209773641396, 15.820886172166244, 14.972821930312323, 14.379888368213658, 12.972732477407138, 12.280958779715334, 12.136962224240998, 12.81563554720903, 13.492949448767543, 13.319489494179125, 13.652727972168345, 13.961479067282147, 14.040340999554775, 13.8101971512699, 14.338612438477778, 12.651621832017728, 13.160945661424318, 13.41715370297947]
[0.6071428571428571, 0.6, 0.6, 0.6071428571428571, 0.6071428571428571, 0.5892857142857143, 0.5818181818181818, 0.6, 0.6071428571428571, 0.5892857142857143, 0.6071428571428571, 0.6071428571428571, 0.6, 0.6071428571428571, 0.6181818181818182, 0.625, 0.625, 0.6428571428571429, 0.625, 0.625, 0.6181818181818182, 0.6181818181818182, 0.6181818181818182, 0.6363636363636364, 0.6181818181818182, 0.6181818181818182, 0.625, 0.5892857142857143, 0.6071428571428571, 0.625, 0.6071428571428571, 0.625, 0.625, 0.625, 0.6428571428571429, 0.625, 0.6428571428571429, 0.6607142857142857, 0.6428571428571429, 0.6607142857142857, 0.6727272727272727, 0.7272727272727273, 0.7272727272727273, 0.7272727272727273, 0.6181818181818182, 0.6181818181818182, 0.6363636363636364, 0.6363636363636364, 0.6545454545454545, 0.6545454545454545, 0.6545454545454545, 0.6545454545454545, 0.6727272727272727, 0.6909090909090909, 0.6909090909090909, 0.7272727272727273, 0.6363636363636364, 0.6363636363636364, 0.6181818181818182, 0.6545454545454545, 0.6727272727272727, 0.6727272727272727, 0.6785714285714286, 0.6785714285714286, 0.6964285714285714, 0.6785714285714286, 0.6785714285714286, 0.6607142857142857, 0.6363636363636364, 0.6607142857142857, 0.6545454545454545, 0.6545454545454545, 0.6607142857142857, 0.6545454545454545, 0.6428571428571429, 0.6363636363636364, 0.6545454545454545, 0.6545454545454545, 0.6727272727272727, 0.6909090909090909, 0.6727272727272727, 0.6909090909090909, 0.7142857142857143, 0.6964285714285714, 0.6727272727272727, 0.6785714285714286, 0.6785714285714286, 0.6785714285714286, 0.6964285714285714, 0.6964285714285714, 0.6964285714285714, 0.6964285714285714, 0.6964285714285714, 0.6964285714285714, 0.7272727272727273, 0.7321428571428571, 0.7454545454545455, 0.7454545454545455, 0.7454545454545455, 0.7636363636363637, 0.7454545454545455, 0.7454545454545455, 0.7592592592592593, 0.7592592592592593, 0.7592592592592593, 0.7636363636363637, 0.7636363636363637, 0.7818181818181819, 0.8, 0.8, 0.8, 0.8, 0.8, 0.8, 0.8, 0.8, 0.8, 0.7818181818181819, 0.7818181818181819, 0.7636363636363637, 0.7636363636363637, 0.7636363636363637, 0.7636363636363637, 0.7636363636363637, 0.7636363636363637, 0.7454545454545455, 0.7454545454545455, 0.7636363636363637, 0.8, 0.8035714285714286, 0.7857142857142857, 0.7678571428571429, 0.7636363636363637, 0.7636363636363637, 0.7636363636363637, 0.7818181818181819, 0.7818181818181819, 0.7636363636363637, 0.7636363636363637, 0.7636363636363637, 0.7636363636363637, 0.7636363636363637, 0.7636363636363637, 0.7592592592592593, 0.7592592592592593, 0.7592592592592593, 0.7636363636363637, 0.7636363636363637, 0.7636363636363637, 0.7636363636363637, 0.7636363636363637, 0.7636363636363637, 0.7818181818181819, 0.7818181818181819, 0.8, 0.8, 0.8181818181818182, 0.8181818181818182, 0.8035714285714286, 0.7857142857142857, 0.7857142857142857, 0.7857142857142857, 0.8035714285714286, 0.8035714285714286, 0.8035714285714286, 0.7857142857142857, 0.7857142857142857, 0.7818181818181819, 0.7818181818181819, 0.8, 0.8, 0.8181818181818182, 0.8363636363636363, 0.8363636363636363, 0.8363636363636363, 0.8181818181818182, 0.8, 0.8, 0.8, 0.8, 0.8, 0.8, 0.7962962962962963, 0.7777777777777778, 0.7777777777777778, 0.7962962962962963, 0.7818181818181819, 0.7818181818181819, 0.7777777777777778, 0.7636363636363637, 0.7818181818181819, 0.7818181818181819]
0.46750670921523935
0.3
