# Supplementary material for: Cohesin and condensin extrude DNA loops in a cell cycle-dependent manner
Source: eLife. 2020 May 12;9:e53885. doi: 10.7554/eLife.53885 (PMC7316503; doi:10.7554/eLife.53885)
Supplement: Source data 2. [file elife-53885-data2.zip › meta5_output.txt]

DNA in Region I     DNA in Region II     DNA in loop     Relative loop position     Relative initial DNA extension    Timestep (s)  
[12.519257877889524, 11.712007097454633, 12.491773480810755, 12.41059174334238, 12.015987023922667, 13.266195941798943, 12.854187318318521, 11.884771417376609, 11.380272549807676, 11.40364111151466, 11.425261533542486, 10.995908810038518, 11.291641359674985, 10.451033489162906, 9.47382950147224, 9.57690466822586, 10.006416649015407, 9.932209787150036, 9.803433360193017, 8.754556664124994, 9.025683125689877, 8.105938583850175, 8.41722427889421, 8.453110064944518, 8.313537160710545, 8.485690045950795, 8.08374850098307, 6.780349736286778, 6.910513837978044, 6.034004774376887, 5.7781639485062035, 5.902725529371852, 6.040500572602918, 6.104074131600485, 7.622626523473967, 7.898768872319389, 7.988561452023312, 7.717629906415818, 7.94849817022374, 7.948723410813835, 7.599515996714888, 8.389076769995878, 6.94670579484928, 5.617010812949683, 5.549884976466027, 5.289778712260661, 5.761510084484384, 6.721656782767631, 7.234698418004092, 7.955212993408477, 8.80120624260634, 8.899138832365335, 9.260419422927109, 10.25404238313416, 10.276166683520923, 10.210935538562133, 10.551657720978401, 9.604412225141623, 9.915025029857503, 9.795437007611264, 10.655660546011434, 11.187344277324584, 11.18673955025919, 11.21749439713446, 10.193377453779549, 10.638141755825075, 10.753447936988412, 10.413798955512611, 9.607570983372664, 7.893146089012571, 7.37637288299053, 6.803153101618934, 8.144355988766838, 8.595382458308158, 9.216334865143502, 9.806171809418972, 9.596174560226165, 7.888689587007623, 8.332578567304534, 9.528430020737645, 7.8013673034870115, 7.686862297743675, 7.7292999708922965, 7.666774462123266, 8.311725375516023, 9.507137900575202, 6.663839221225832, 5.048772707311792, 3.9714476113633834, 4.787862483204479, 4.200832027411608, 3.840841612070261, 4.045028383488056, 4.216321904000623, 4.666078353979712, 4.843321545831362, 5.864526658220597, 5.824971268884456, 4.842311860851118, 5.029011889987998, 4.59915421407006, 4.3224482824271915, 2.9288193490545655, 3.6721978031102616, 2.604780512411498, 3.2092327577795814, 3.407676670185552, 3.3354425029731942, 4.100265653689193, 2.8557357365169462, 3.7355126605173252, 2.9807168157956703, 3.339687056976926, 3.7414040325541684, 4.375226940198039, 4.089448224449222, 3.8456090975935084, 3.788391359268936, 3.2616686671267803, 3.811311608761225, 3.495762886450102, 3.452028078410533, 3.589500093089704, 4.1812108175229845, 3.505812282720882, 2.8562199409630455, 2.657450180053244, 3.5139475045944835, 3.2784159143047997, 3.25732367202988, 2.8547949698308255, 3.2639356607474412, 3.1684839103271907, 3.360150951355272, 2.8995676834502735, 3.049190259573731, 3.042189164516607, 3.0392056523858546, 3.323497283179279, 3.2817772816038584, 3.2916293811845616, 3.235284673642756, 2.9973207281413288, 2.9920854217826864, 2.74417213176491, 3.4995018098555626, 3.2366246006793205, 3.5782473658877705, 3.7871309874245, 3.492175499858213, 3.137930770139663, 3.029134243737685, 2.753598833144418, 3.11032759912373, 3.464960555583041, 2.5963763814423304, 2.7286013551120654, 3.578890595294119, 3.526818686843222, 2.5211668564036707, 2.449716242311456, 3.062734542222092, 2.911090237296289, 2.99058329403708, 2.6014996716433805, 2.6794574445929573, 2.7624105528281113, 3.13705080063759, 3.2045609728505218, 2.4955449827961043, 2.6670901696594895, 2.6645843334451014, 2.58922432589193, 2.8890032399901866, 2.5468948240352205, 2.3901206738781617, 3.2330643422522347, 3.2319483702246545, 3.30360697535444, 3.0344402161993234, 3.1053476344286484, 2.4646827059802097, 2.7634249413455763, 2.855698273957226, 2.8379243511262273, 2.608894353124057, 3.3718326680427833, 3.027566056604744, 3.2178814000477036, 3.2733579625444023, 2.309347806202437, 2.74243503463055, 2.905226672332685, 3.148214944884102, 2.912532579511619, 2.770346850532105]
[29.415385820091117, 29.795569573226693, 28.793357871723924, 27.594101626207305, 27.19404043942017, 26.02228941483051, 25.903926159084158, 27.34133165894469, 27.925339765541136, 28.607591426447364, 29.06282103894423, 28.492407897782837, 27.566308614185296, 27.13363417885941, 26.696736895310888, 27.04147694106237, 27.102735172118827, 27.132939782848034, 27.48575636504486, 28.158616482005925, 27.61615393816065, 27.869535120345713, 27.35679375521792, 27.787147037837336, 26.862949007987357, 27.348801766192413, 27.501434779761716, 28.13819494669067, 26.896077091296842, 26.73836885284471, 25.845278483442556, 25.2495414872976, 25.65924424598049, 26.56177396691089, 26.08418616726943, 26.27750938609844, 26.43842485321281, 26.516513550318166, 27.434421130231907, 28.204891705654617, 29.02179718468991, 29.27725318201029, 28.93655539345054, 29.128378705787078, 28.52553345602543, 28.416895912758058, 27.970710161347675, 27.593283028819354, 28.222070722203867, 28.15276430369321, 27.793329344757115, 27.125523211647817, 26.18411384100807, 25.547256068098278, 25.663534364009024, 25.550027238145763, 25.940991050364076, 26.92402916853292, 26.826075678664534, 26.80089337749508, 26.807270271529724, 26.297624447823182, 25.653952437057825, 25.87387070198742, 25.633793723032472, 25.515402560863016, 25.44175517494954, 25.93131056995989, 25.97116555933221, 27.097077371575907, 26.621943462127405, 26.49067198950047, 25.703101462668755, 25.368066856888937, 25.462622633864722, 24.82636981969241, 24.585798482319984, 24.92733429367584, 25.831305135704476, 25.5377260863422, 25.220742858951844, 24.938709843249057, 25.52313828791596, 25.052018219161088, 25.257730371352828, 25.176812409115325, 25.718245230109794, 26.68166703600098, 26.30445567862246, 24.641375024493193, 24.742910907706467, 25.13562348867608, 25.15349025654323, 25.48181558824298, 24.997778712802884, 25.60366807498218, 25.194579563678808, 25.90985653126475, 27.589434663003395, 27.091983945337077, 27.16896377427844, 26.8512902159824, 27.44401586287715, 25.970906547403295, 26.68196221769783, 25.399704284892124, 25.475656034393648, 26.0392547780589, 25.4946588175316, 27.094656827846556, 26.24802796358081, 27.013993341682934, 26.506212931278988, 26.882641861106087, 26.725852593811794, 26.936167926450317, 26.892997162661754, 26.039355878103493, 25.45224974885604, 24.275419331909177, 24.89829136658347, 25.240770161267974, 25.60879171278155, 25.616732074979666, 25.452911995361298, 25.64969507259682, 25.392479530555043, 23.67679737245969, 23.91441969479167, 24.01428340568438, 24.63076210121297, 25.180803047581474, 25.71752770211546, 25.681691458712223, 25.674133797075214, 25.370926646753514, 25.151108689818706, 25.37030292020829, 26.030579412171743, 26.203486039470807, 26.49343738737791, 26.665973872461855, 26.987322778384343, 26.946583686130875, 27.23034966310378, 25.70541430414565, 25.324911093084634, 24.860155821238806, 24.45167061673375, 24.540938000226955, 24.42705847419807, 24.01137605840688, 23.886529600027057, 23.669873920992742, 23.42787139768427, 24.772076355755196, 25.025171653475066, 24.40030117146624, 24.362492390414513, 25.10118910584852, 24.84087158692521, 24.139967597996694, 24.147606139797595, 23.953857110162176, 24.325707349849683, 23.946997683965634, 24.13418860852771, 23.693001383786374, 24.22724954824347, 25.327520652507047, 25.59265169799799, 25.829638746988028, 25.641571308092683, 25.115521822376294, 24.755828260325977, 24.849414909554593, 24.23638245020603, 24.757436958746702, 24.734719642116232, 25.05124899482182, 25.023703595001457, 25.951817463939214, 26.353538020725775, 26.604127246634242, 26.229008883396407, 25.919468876221938, 25.043167055641064, 24.91875288917421, 25.355894824349555, 25.641005090038554, 26.14883327276487, 25.702485425775293, 25.396903159223267, 25.317835810070477, 25.59328277722939, 25.283294940462476]
[6.5653563020193575, 6.992423329318671, 7.2148686474653205, 8.495306630450319, 9.28997253665716, 9.211514643370545, 9.741886522597321, 9.2738969236787, 9.194387684651185, 8.488767462037977, 8.011917427513282, 9.011683292178647, 9.642050026139717, 10.915332331977687, 12.329433603216872, 11.881618390711767, 11.390848178865763, 11.43485043000193, 11.210810274762125, 11.586826853869079, 11.858162936149473, 12.52452629580411, 12.725981965887868, 12.259742897218144, 13.323513831302096, 12.665508187856792, 12.914816719255217, 13.581455317022552, 14.693409070725112, 15.727626372778397, 16.87655756805124, 17.347732983330552, 16.800255181416592, 15.834151901488625, 14.793187309256606, 14.323721741582174, 14.07301369476388, 14.265856543266013, 13.117080699544351, 12.346384883531549, 11.878686818595202, 10.83367004799383, 12.616738811700177, 13.754610481263237, 14.424581567508543, 14.793325374981281, 14.767779754167941, 14.185060188413015, 13.043230859792041, 12.392022702898311, 11.905464412636546, 12.475337955986847, 13.05546673606482, 12.698701548767563, 12.560298952470053, 12.739037223292103, 12.007351228657525, 11.971558606325463, 11.758899291477961, 11.903669614893657, 11.03706918245884, 11.015031274852234, 11.659308012682983, 11.40863490087812, 12.672828823187976, 12.346455683311909, 12.304796888062043, 12.154890474527498, 12.921263457295124, 13.509776539411522, 14.501683654882065, 15.206174908880596, 14.652542548564409, 14.536550684802904, 13.821042500991776, 13.867458370888619, 14.31802695745385, 15.683976119316535, 14.336116296990992, 13.433843892920153, 15.477889837561147, 15.874427859007266, 15.247561741191742, 15.781207318715644, 14.93054425313115, 13.816049690309473, 16.117915548664378, 16.769560256687225, 18.22409671001415, 19.07076249230233, 19.556257064881926, 19.523534899253658, 19.301481359968715, 18.801862507756393, 18.836142933217406, 18.053010379186453, 17.44089377810059, 16.76517219985079, 16.068253476145486, 16.379004164674928, 16.731882011651503, 17.32626150159041, 18.127164788068285, 18.856895649486443, 19.213257269890672, 19.891062957328295, 19.6166672954208, 19.125302718967905, 18.905075528779207, 18.549607435636496, 18.516459375901864, 18.505289842521396, 18.654100011744088, 17.875954106339744, 17.398920465990166, 17.47438384910046, 17.761393739744737, 18.672252762627572, 19.78608158401718, 20.413269059329597, 20.105945746966427, 19.807201760321494, 19.301708194128746, 18.70205710749735, 19.54127572191782, 19.994084986440136, 20.450070289391714, 21.309255122945828, 21.30716439090353, 21.22839292228574, 21.014442928956203, 20.055261291671084, 19.613988387557352, 19.458157589932505, 19.926298519474514, 20.079883093672755, 20.306702145664687, 20.090491427405855, 19.145923304648978, 19.014736678925335, 18.714933231437527, 18.59874145389539, 18.51535649347433, 18.56133089208644, 18.525478205131307, 19.295083885998793, 19.938464306236046, 20.061596812873425, 20.261198395841753, 20.466886499914832, 20.93501075566227, 21.45948969785543, 21.859871566828524, 21.71979847988353, 21.60716804673269, 21.13154726280247, 20.74622699141287, 20.52080823323964, 20.610688922742266, 20.877644037747814, 21.209412170763336, 21.297297859781214, 21.441303622906116, 21.555559595800744, 21.572792978506936, 21.873544871441407, 21.603400838644177, 21.669947815576037, 21.068189478906003, 20.676934364696848, 20.24025813234252, 20.00577691956687, 20.269204366015387, 20.495474937633517, 21.197276915638803, 21.260464416567245, 21.030553207541733, 20.510614671028645, 20.46167338252933, 20.414310788978856, 20.370948770569893, 20.083499830080576, 19.383037037928652, 19.040174479408535, 19.433066765477367, 19.971636770654005, 20.08500027631615, 20.553681054221045, 19.92622377560274, 19.585636947417044, 20.041818921032693, 20.055079539594153, 20.197870168444048, 20.03394924504542, 19.99418464325899, 20.44635820900542]
[0.3333333333333333, 0.3611111111111111, 0.3611111111111111, 0.3611111111111111, 0.3611111111111111, 0.37142857142857144, 0.37142857142857144, 0.3888888888888889, 0.3333333333333333, 0.3333333333333333, 0.3333333333333333, 0.3055555555555556, 0.3333333333333333, 0.3333333333333333, 0.3333333333333333, 0.3333333333333333, 0.3333333333333333, 0.3611111111111111, 0.3142857142857143, 0.3142857142857143, 0.2857142857142857, 0.3055555555555556, 0.2702702702702703, 0.3055555555555556, 0.2702702702702703, 0.3055555555555556, 0.2857142857142857, 0.2571428571428571, 0.25, 0.25, 0.2222222222222222, 0.2222222222222222, 0.2222222222222222, 0.2222222222222222, 0.2777777777777778, 0.2777777777777778, 0.2777777777777778, 0.2777777777777778, 0.2777777777777778, 0.2777777777777778, 0.2777777777777778, 0.2571428571428571, 0.22857142857142856, 0.2222222222222222, 0.2222222222222222, 0.2222222222222222, 0.2222222222222222, 0.2222222222222222, 0.25, 0.2777777777777778, 0.2972972972972973, 0.32432432432432434, 0.35135135135135137, 0.3783783783783784, 0.3783783783783784, 0.40540540540540543, 0.3783783783783784, 0.35135135135135137, 0.35135135135135137, 0.35135135135135137, 0.3611111111111111, 0.37142857142857144, 0.37142857142857144, 0.37142857142857144, 0.3888888888888889, 0.3888888888888889, 0.3611111111111111, 0.3333333333333333, 0.3055555555555556, 0.2777777777777778, 0.2777777777777778, 0.2777777777777778, 0.3055555555555556, 0.3055555555555556, 0.3055555555555556, 0.3055555555555556, 0.2972972972972973, 0.2972972972972973, 0.2777777777777778, 0.3055555555555556, 0.21621621621621623, 0.3055555555555556, 0.3333333333333333, 0.3333333333333333, 0.3055555555555556, 0.3333333333333333, 0.2777777777777778, 0.19444444444444445, 0.19444444444444445, 0.19444444444444445, 0.2, 0.19444444444444445, 0.19444444444444445, 0.2, 0.2, 0.22857142857142856, 0.22857142857142856, 0.23529411764705882, 0.20588235294117646, 0.22857142857142856, 0.21621621621621623, 0.16216216216216217, 0.13513513513513514, 0.13157894736842105, 0.13157894736842105, 0.13157894736842105, 0.13513513513513514, 0.13513513513513514, 0.16216216216216217, 0.1388888888888889, 0.13513513513513514, 0.1388888888888889, 0.1388888888888889, 0.13513513513513514, 0.16216216216216217, 0.16666666666666666, 0.16666666666666666, 0.16216216216216217, 0.16216216216216217, 0.16216216216216217, 0.1891891891891892, 0.1891891891891892, 0.16666666666666666, 0.16216216216216217, 0.13513513513513514, 0.13513513513513514, 0.13513513513513514, 0.1388888888888889, 0.13513513513513514, 0.13513513513513514, 0.15789473684210525, 0.13157894736842105, 0.15789473684210525, 0.13157894736842105, 0.13513513513513514, 0.1388888888888889, 0.1388888888888889, 0.1388888888888889, 0.1388888888888889, 0.1388888888888889, 0.1388888888888889, 0.1388888888888889, 0.13513513513513514, 0.13513513513513514, 0.13513513513513514, 0.16216216216216217, 0.16216216216216217, 0.16666666666666666, 0.16666666666666666, 0.17142857142857143, 0.16666666666666666, 0.16666666666666666, 0.16666666666666666, 0.16666666666666666, 0.16666666666666666, 0.16666666666666666, 0.13513513513513514, 0.16216216216216217, 0.13513513513513514, 0.13513513513513514, 0.16216216216216217, 0.1388888888888889, 0.1388888888888889, 0.1388888888888889, 0.1388888888888889, 0.1388888888888889, 0.1388888888888889, 0.13513513513513514, 0.15789473684210525, 0.13157894736842105, 0.13157894736842105, 0.13157894736842105, 0.13157894736842105, 0.13513513513513514, 0.13513513513513514, 0.13513513513513514, 0.13513513513513514, 0.16216216216216217, 0.16216216216216217, 0.1388888888888889, 0.1388888888888889, 0.16216216216216217, 0.13513513513513514, 0.13513513513513514, 0.13513513513513514, 0.13513513513513514, 0.16216216216216217, 0.1388888888888889, 0.1388888888888889, 0.1388888888888889, 0.14285714285714285, 0.16666666666666666, 0.1388888888888889, 0.1388888888888889, 0.13513513513513514, 0.13513513513513514]
0.30540150930150933
0.3
