# Supplementary material for: Cohesin and condensin extrude DNA loops in a cell cycle-dependent manner
Source: eLife. 2020 May 12;9:e53885. doi: 10.7554/eLife.53885 (PMC7316503; doi:10.7554/eLife.53885)
Supplement: Source data 2. [file elife-53885-data2.zip › meta6_output.txt]

DNA in Region I     DNA in Region II     DNA in loop     Relative loop position     Relative initial DNA extension    Timestep (s)  
[18.681865325812172, 18.290683852871766, 18.485072736679015, 17.36816612454757, 16.911536051155537, 15.9933306962116, 14.938076317681904, 15.314771758168343, 15.948033566822737, 16.055638535705086, 17.64121861915705, 17.69534726608288, 18.309706557063354, 18.17239644792211, 17.892717620576008, 18.77090461505143, 19.21291128244617, 19.590493304810515, 20.535384352585503, 19.75398167909122, 20.170456401409425, 19.551994394502927, 17.62216385182424, 16.88040839323339, 15.79332963603883, 16.340982758340836, 17.062430745514526, 18.033724872620905, 18.520258694279036, 18.270927863762306, 18.407240782501123, 18.61868406897208, 17.21264526726847, 16.566783678107285, 16.348308464802347, 13.649142843076788, 13.681836555987022, 13.381435563524159, 13.0133273676284, 14.665884594260591, 14.313452987327976, 15.105007749078972, 15.111757454160117, 14.629383667246564, 15.791586543260646, 16.70445783132438, 16.278110109414225, 15.220513622892618, 14.961903815680607, 13.858064977499158, 13.892256378151508, 14.284321211244961, 14.33696338903356, 14.819783481947564, 14.725935203325644, 14.478748611990632, 14.509836176990309, 15.03962160844867, 14.90626298383129, 14.473523607039455, 14.048889652522533, 14.019375826870418, 14.647555514858022, 14.396821739428109, 15.515626982280992, 14.919077356666184, 14.031026860508529, 13.639712421447921, 13.514422886606987, 13.561097503256686, 13.719702211545002, 14.01948469550809, 13.680086579085295, 13.405440383434144, 13.909231690952122, 14.197957796799846, 14.371028560239738, 15.209279722549834, 14.822955797663575, 14.171877366252957, 14.078158237927209, 12.943434959863747, 13.358487101070818, 13.285914333422905, 12.742503483406448, 12.780109928061268, 13.07841968535581, 13.366315073135603, 13.819623748523238, 13.813873386594274, 13.255303683228371, 12.424017428480521, 12.091648347258413, 12.241368410321147, 12.107012136686391, 12.395293280841308, 12.134835898472023, 11.883423704157458, 11.683700689256927, 11.800451278434387, 11.0848547098152, 11.653835891765986, 11.892901783010927, 10.98835809207683, 10.373600366932493, 10.09204637255921, 9.260944399994184, 9.991152385951434, 10.447525106540457, 10.076471125849134, 10.291439807777046, 10.134864663622494, 9.807963847454362, 9.689492435141045, 9.685679935630045, 9.974138024837078, 9.342227500155532, 9.342889377121715, 9.634836986746006, 9.803425317993707, 10.226182827367603, 10.513845910074746, 11.206064020269402, 10.298153534771487, 10.221205270276196, 10.66763146748913, 10.692275362897048, 11.468110646428494, 11.933678946119013, 11.674084771248433, 11.484916792258618, 11.758950023868138, 10.81696336516224, 11.199035003614934, 10.845185080752396, 9.475125497198448, 9.443721034262555, 9.870485261896377, 10.554813973290123, 10.771704106394619, 10.652497197431668, 10.183700844704855, 9.948677614901895, 9.696178180904196, 9.919095283027348, 10.178993581979231, 10.487751815342815, 10.638105876599859, 11.476429962977427, 11.269610509293727, 11.457717104202615, 11.54560824933795, 11.877899529706145, 11.51342467372968, 11.245591475873157, 11.056695779323135, 10.518647436525413, 10.203569058570462, 9.515360079612027, 8.789732187206374, 9.492203372765559, 8.600764611921306, 8.566550701753371, 9.284405635269762, 9.788728432764923, 9.308114928770355, 9.421972331450416, 8.947813713518876, 8.582296396590781, 8.12993000122006, 8.754668940849502, 8.31841829056849, 9.32924292218314, 9.706562343276326, 9.624205992743416, 9.692587745692503, 9.11251482331259, 9.322420569679974, 9.060343460649253, 9.1629550619922, 8.68426482434336, 8.212405381289752, 7.9275034232603385, 7.737708962381415, 8.357549166936298, 8.228695548743826, 8.919373557786127, 8.9616747435424, 8.905899559222878, 9.384996741551756, 8.45155276631698, 8.036673750873355, 8.533376494669227, 8.995589991123687, 9.439152802977858, 9.872504136243768, 9.470342145897696, 9.287455862695785, 9.051263855120187, 8.27252418700631, 8.123516745118916, 8.05073898877652, 8.183683092957624, 7.570135843430587, 7.933198533461491, 9.127340280516107, 9.029092190321546, 9.118219410709914, 8.720433065323515, 8.294109271988901, 8.134684508770691, 8.575836451403532, 8.391436200307677, 8.017513517588188, 8.125201864712, 7.576258401880074, 7.963016425013179, 7.4759627895001834, 8.336666039493895, 7.780013546648835, 8.057497673028113, 8.327017580255216, 8.893453861931695, 8.923215564781316, 9.386301917904202, 8.80875032573158, 8.905058378841842, 8.373376431168207, 9.260123851207123, 9.416972879235157, 9.839741692813782, 9.82760993115392, 9.895681194117348, 9.57884037705799, 9.043290565592713, 8.579388399015732, 7.718111814379108, 7.696681463660517, 7.3234305774996615, 7.592199696784822, 7.425501218238595, 7.864783929321975, 8.04473865720451, 8.52689772395411, 9.693862898117725, 10.276569465848063, 10.636217356232628, 10.622606159297606, 10.476317821443658, 10.583835457933041, 10.668030291127609, 10.689868576604841, 9.973569190928533, 9.036098681435757, 9.341546077807362, 9.1419789438208, 9.657915717330308, 8.73497807235838, 8.302503828332998, 8.431273251590145, 8.471985147927638, 8.611411735169902, 9.007784637328072, 9.074158577941262, 8.926752235217176, 8.59303408568873, 8.548211124107452, 8.01572488762782, 8.507256514198449, 8.466154060366904, 8.557656386428858, 7.307891718322361, 7.1028300254323025, 7.1289712710918405, 7.356960299921837, 6.8310046287349016, 6.545358335154761, 5.9199031106263815, 6.356903775245057, 7.008465972583864, 7.304238864421609, 6.875074459392699, 6.772500763115428, 6.1620954140501585, 6.189267834896616, 5.182537840356776, 5.683375467552712, 5.343061133170175, 5.581470849651305, 5.557182323671105, 5.875305880166246, 6.550976069181658, 7.326264151453237, 7.56145862853468, 7.207418528723839]
[27.107238915973156, 27.722519873009, 26.109794537820136, 26.24729477418261, 26.00016801590454, 26.601742287496563, 27.388252001109745, 26.59866708227423, 26.854901670128093, 27.52433001717348, 26.79084017691009, 27.15164559641776, 25.763586398311475, 25.356834705354057, 25.09610274656456, 25.20913101649341, 24.652020044782795, 24.924214235043074, 24.29292901163054, 23.51266093857818, 23.119466087192247, 23.314904970073293, 24.36700109472249, 25.292434318116136, 25.809073949835536, 25.213033749978784, 24.892138254833686, 24.183174925402216, 24.2762541366289, 24.95719431506073, 24.337411524886512, 23.359947183664772, 24.01570955752546, 23.51222260120624, 24.186281529166948, 24.776456894398205, 25.181377209696166, 26.392301584245633, 25.636240464401162, 26.39506952266356, 26.2046371192276, 25.132081113046645, 24.837187298861387, 24.649556639953538, 23.81658817837225, 23.431078968764528, 23.77509757908083, 24.104608074289132, 24.025669444741503, 24.77861191256043, 24.523141345003875, 25.313030524812476, 25.02007745258826, 24.532775780327388, 24.18003475502372, 22.774153161279905, 22.846518092421658, 23.281415706358658, 23.491347935686427, 24.09384570370768, 24.50843092527169, 25.06800948188998, 25.424641673731113, 26.643651923142418, 26.111497526775334, 25.605323019720515, 25.61385696386977, 25.361154369013462, 25.426130169839396, 25.58191866338524, 25.94987569357722, 26.443555647348553, 26.4052746232465, 26.04926112092958, 25.39635994225193, 24.58328904893257, 23.977417115106693, 23.513556808622333, 23.527512790290192, 23.30974656956622, 23.5385163373288, 24.14321977109519, 23.55327952015382, 23.81759300268076, 24.988920837847168, 25.189542444765056, 26.31581779929569, 26.347280211781666, 25.42789809560647, 26.199321107855877, 25.416660979986737, 24.588540472424786, 25.267503671851617, 24.2539646032601, 23.659940171761157, 24.091809920368103, 24.32433870732133, 24.542971323476568, 24.58629889190852, 25.044705626244312, 25.03110157336212, 24.543681169956386, 24.12955520841749, 23.43527006810089, 23.79469396416265, 22.74884296160991, 23.792720878421505, 23.932708639939566, 23.932090842749155, 25.421955861935956, 25.33464150041205, 25.160814252620895, 25.305961617923355, 24.566888582279145, 24.339796632101095, 24.2016510275226, 24.161655132692296, 24.827974007504608, 24.435461427368466, 24.533104774317692, 25.125866222034656, 25.645618159494894, 24.641124492203055, 25.248582561294235, 24.65808491255045, 24.178344285155106, 25.066355221095183, 25.15988783830144, 25.354595604811962, 25.73752443312786, 25.84886129903345, 25.648033285216137, 26.456422326643768, 25.872862264099194, 25.750586856336035, 26.68288453911903, 25.93044510049141, 25.211312351670006, 24.989772885264863, 24.90045157227154, 25.40569132383291, 25.264999819295753, 25.031238599035536, 25.03468905640777, 24.393037700422934, 24.524309745797552, 24.59577517127161, 23.994710335574567, 23.76854053620697, 24.109025981043576, 23.62978934121211, 23.86636008520008, 22.91640504802028, 22.854649258913135, 23.0851453977711, 23.28667185067402, 23.75703795239063, 24.06790472290613, 23.782752267375297, 24.40960115723852, 23.820707384553703, 24.697750463373886, 24.905017902361735, 24.6471551056678, 24.10044042162938, 24.760471930132248, 24.67900363850154, 24.188575577858213, 23.67245710686275, 23.09189167252244, 22.140466636602213, 22.403150420248227, 22.42017802460635, 22.017079652072148, 22.809157449054098, 23.618649741046433, 24.77105029172151, 24.933913243672645, 24.894328620925577, 24.969774341687334, 24.196998906740365, 24.734894699001675, 25.206289459836523, 25.95812597889415, 26.59627963071834, 26.341460450170484, 25.447087539494262, 25.3437664595516, 24.648550356280936, 24.410082946070254, 25.225930534167723, 25.21772996427831, 24.995343001170074, 24.165140092033965, 24.136087822561645, 24.11007933318463, 24.404523452505146, 25.070356343159503, 24.918082942794868, 26.321254730670162, 26.344837718467698, 26.15800163029916, 26.255534090036704, 26.101776120640203, 25.807155012691354, 25.45976280889364, 26.111077044599472, 25.860697395429625, 25.92326169826087, 25.5317831533419, 24.434397367937084, 23.580326205554314, 23.271590790172603, 23.16860936175702, 23.202985452310426, 24.294287088097384, 24.66391288231893, 25.842779106505045, 25.370422587371216, 26.01572471989405, 25.672519439118567, 25.64095624056955, 24.78067930875979, 24.31896711411077, 24.071792668024155, 24.329691258537075, 24.69831376964082, 25.84929668261812, 25.047511992156167, 25.90644562189532, 25.557306685745992, 25.959011413902708, 25.755496812338606, 25.286890128893223, 25.08964916517978, 25.03626952095995, 25.114509880747732, 24.138937172158982, 24.33867691323233, 23.028265683623026, 23.092916458534553, 22.236844840208178, 23.043267592014317, 23.50812584874058, 23.879061511942837, 23.54523979584568, 23.642076580059623, 24.205811726460247, 23.824924606461995, 24.65609093278853, 24.9348102141439, 25.021881092020728, 25.364963374106573, 25.320281251560935, 23.893430439154365, 23.52684898950545, 22.765246866916954, 23.907104324310964, 23.882891748087147, 24.05027393657378, 24.10249840229876, 23.711698125503084, 24.202213624152954, 24.302145771660392, 24.951451256254458, 24.893541605753477, 24.571949547209933, 24.732281814471616, 23.62487749917526, 23.253934433829883, 24.744991875636952, 26.20276952971657, 26.757084238038917, 27.947401144066674, 26.49978151378857, 26.427754847453844, 26.953685080447677, 27.024572467457478, 26.666475296433248, 26.72086468268805, 25.897243177242604, 26.43717384658718, 26.717249431051144, 26.781912427871458, 26.298343555677377, 26.433975977345106, 26.082917487245865, 25.83252457492719, 25.367006111494874, 25.921153079688303, 25.110924371500833, 25.295979691091425, 24.958074232337943, 24.86014384026337, 25.108901040966607]
[2.7108957582146753, 2.4867962741192398, 3.905132725500849, 4.884539101269819, 5.588295932939927, 5.904927016291835, 6.173671681208351, 6.586561159557431, 5.69706476304917, 4.920031447121434, 4.067941203932856, 3.653007137499359, 4.4267070446251715, 4.970768846723832, 5.51117963285943, 4.51996436845516, 4.635068672771032, 3.985292460146412, 3.671686635783954, 5.233357382330604, 5.210077511398331, 5.63310063542378, 6.510835053453269, 6.327157288650472, 6.8975964141256325, 6.945983491680378, 6.545430999651789, 6.28310020197688, 5.703487169092061, 5.271877821176964, 5.755347692612363, 6.521368747363151, 7.27164517520607, 8.420993720686473, 7.965410006030708, 10.074400262525005, 9.636786234316814, 8.726262852230207, 9.850432167970437, 7.439045883075849, 7.981909893444428, 8.262911137874385, 8.551055246978496, 9.2210596927999, 8.8918252783671, 8.364463199911093, 8.446792311504943, 9.174878302818248, 9.512426739577888, 9.863323109940417, 10.084602276844613, 8.902648263942565, 9.14295915837818, 9.147440737725047, 9.594030041650637, 11.247098226729461, 11.143645730588032, 10.178962685192678, 10.102389080482284, 9.932630689252868, 9.942679422205778, 9.4126146912396, 8.427802811410864, 7.459526337429473, 6.872875490943671, 7.9755996236133, 8.8551161756217, 9.499133209538615, 9.559446943553615, 9.356983833358075, 8.83042209487778, 8.036959657143356, 8.414638797668205, 9.045298495636276, 9.19440836679595, 9.718753154267585, 10.151554324653567, 9.777163468827837, 10.149531412046231, 11.018376064180822, 10.883325424743989, 11.413345269041063, 11.588233378775366, 11.396492663896334, 10.768575678746382, 10.530347627173677, 9.1057625153485, 8.786404715082732, 9.25247815587029, 8.48680550554985, 9.828035336784891, 11.487442099094691, 11.140847980889971, 12.004666986418753, 12.73304769155245, 12.01289679879059, 12.040825394206644, 12.073604972365969, 12.230000418834555, 11.654843095321299, 12.384043716822687, 12.302482938277624, 12.477543008571583, 14.076371839822281, 14.331705668904858, 15.659110665830882, 15.446334721584314, 14.576138974108998, 14.120384050710385, 13.001573012214909, 12.873918691810905, 13.204321083756609, 13.386074534622285, 14.24361898257981, 14.474523432268859, 14.324210947640323, 14.996117367152173, 14.329136615373674, 14.429701585885528, 14.1634699076886, 13.147950950597743, 12.34053593043036, 12.652811487527543, 12.95326390393428, 13.620709817173353, 13.654024247355762, 12.741369416007771, 11.872001515270064, 11.211725449069027, 11.088390795623704, 11.166221908707929, 11.093016690915725, 11.226614308193993, 11.42810273228587, 11.904228062911567, 12.34198996368252, 13.125833865246033, 13.418202386433617, 12.955413141445016, 12.82784432133384, 12.441811478735419, 13.05129933599939, 13.52008378606257, 13.769132762688027, 14.18786701654972, 13.796696672223215, 13.416473013385573, 13.867183787825576, 13.255029500815601, 13.121363509662698, 13.412493554585273, 13.088031665461973, 13.705695422273573, 14.131926067357186, 14.169263126355744, 14.156632370002844, 14.224314611083956, 14.228526218523411, 15.201887653012674, 15.300666655555107, 15.187089242680736, 15.201484924704808, 15.028431395884892, 14.56843925906244, 14.610831145605697, 14.431413141097396, 14.399024030048043, 15.363610708622907, 16.245246496546464, 17.2781783262575, 17.60486442254829, 17.778431289183285, 16.750579053210505, 16.776358004651524, 16.06663655820249, 15.18876251326106, 14.616434884965896, 14.243666186647381, 14.54532791842517, 14.367270596320465, 15.618736268916276, 15.552699919708571, 15.36620711690314, 14.804165058724434, 13.546171202345361, 13.92984400108569, 14.133538902719613, 14.194558796906001, 14.945550084496187, 14.704920312377993, 14.822516699515297, 15.245596284848336, 14.971280504160697, 15.33926991684235, 14.924759374460498, 14.517416530571605, 14.625134401597158, 14.142187794144714, 14.530653202084943, 13.906221082323526, 14.031645536413384, 14.291259380924323, 14.06078281700567, 14.82808803592921, 14.759646453847155, 13.912896910590254, 13.35983076507898, 13.521083193860463, 13.856305236415613, 14.674107574669199, 15.930918123292223, 16.34383734304215, 16.83697300951972, 17.31387712065479, 17.171812682977574, 16.62945451002254, 15.87307069266789, 15.18125810399477, 14.792911373134885, 14.704261733457116, 14.76998288785332, 14.532026179175231, 14.825866829308513, 15.257817321107911, 15.041905414071643, 15.361558415731343, 14.896627851517339, 14.277326886213675, 14.192364156636712, 13.176581498869524, 13.10295162144023, 12.713378654943371, 12.848821993544048, 13.63426949404879, 14.367060269227506, 14.884342080024316, 15.66737830487316, 16.6643813641805, 16.83789250926801, 17.87953461959215, 17.98158232322685, 18.39837123046985, 17.411993750781175, 16.464976427305313, 14.927075589939438, 14.678190738306258, 14.221706063707748, 13.671582114242149, 14.198757572094346, 13.260073609278429, 12.897159494728491, 12.78825033137443, 13.161467434964894, 14.14362006700331, 15.265023483038272, 15.83117206667375, 16.07683741575274, 15.857917603330653, 16.31460442357985, 16.018452811836074, 15.9255164497736, 16.176890139327014, 15.290001738518974, 15.123695650398346, 14.621796508528362, 15.013424308557791, 15.379839328682614, 15.751993297900563, 16.367865986626292, 16.779911505803213, 15.19735173793419, 14.989338751961066, 14.64008573652878, 13.423627584841483, 14.643258186289593, 15.241240523811252, 15.000956584397564, 15.555524421916141, 15.476620928321699, 14.77066934472809, 15.298517958335786, 15.187751694020127, 15.010249805833432, 15.555992158078388, 16.012388609426004, 16.883486182298117, 16.733707045201424, 17.32441429190263, 17.551523038853823, 17.021664596640594, 17.51376974833292, 16.653044239726917, 16.21566161620882, 16.07839753120195, 16.183680430309554]
[0.42424242424242425, 0.42424242424242425, 0.43283582089552236, 0.43283582089552236, 0.3880597014925373, 0.39705882352941174, 0.3484848484848485, 0.3880597014925373, 0.40298507462686567, 0.3582089552238806, 0.3880597014925373, 0.3939393939393939, 0.42424242424242425, 0.42424242424242425, 0.42424242424242425, 0.42424242424242425, 0.43283582089552236, 0.44776119402985076, 0.45588235294117646, 0.47058823529411764, 0.47058823529411764, 0.47761194029850745, 0.4411764705882353, 0.42424242424242425, 0.4090909090909091, 0.4090909090909091, 0.3939393939393939, 0.417910447761194, 0.417910447761194, 0.4090909090909091, 0.4090909090909091, 0.4090909090909091, 0.3939393939393939, 0.3939393939393939, 0.3939393939393939, 0.3939393939393939, 0.3939393939393939, 0.3582089552238806, 0.3484848484848485, 0.36363636363636365, 0.36363636363636365, 0.3787878787878788, 0.3787878787878788, 0.3939393939393939, 0.3939393939393939, 0.4, 0.4090909090909091, 0.3939393939393939, 0.3939393939393939, 0.3787878787878788, 0.38461538461538464, 0.3939393939393939, 0.38461538461538464, 0.38461538461538464, 0.3787878787878788, 0.3787878787878788, 0.3787878787878788, 0.3787878787878788, 0.3939393939393939, 0.3939393939393939, 0.3787878787878788, 0.3787878787878788, 0.3939393939393939, 0.3787878787878788, 0.3939393939393939, 0.3939393939393939, 0.36363636363636365, 0.3384615384615385, 0.3333333333333333, 0.3484848484848485, 0.34328358208955223, 0.34328358208955223, 0.34328358208955223, 0.36363636363636365, 0.36363636363636365, 0.373134328358209, 0.3787878787878788, 0.3787878787878788, 0.3787878787878788, 0.36363636363636365, 0.36363636363636365, 0.36363636363636365, 0.3484848484848485, 0.3484848484848485, 0.3484848484848485, 0.3484848484848485, 0.3484848484848485, 0.3484848484848485, 0.3484848484848485, 0.3484848484848485, 0.3582089552238806, 0.3283582089552239, 0.3283582089552239, 0.31343283582089554, 0.29850746268656714, 0.31343283582089554, 0.31343283582089554, 0.3181818181818182, 0.3333333333333333, 0.3333333333333333, 0.3181818181818182, 0.31343283582089554, 0.31343283582089554, 0.29850746268656714, 0.29850746268656714, 0.2835820895522388, 0.2727272727272727, 0.29850746268656714, 0.2923076923076923, 0.2923076923076923, 0.2923076923076923, 0.27692307692307694, 0.2727272727272727, 0.2835820895522388, 0.27692307692307694, 0.2923076923076923, 0.2923076923076923, 0.2923076923076923, 0.2923076923076923, 0.2923076923076923, 0.2878787878787879, 0.30303030303030304, 0.3181818181818182, 0.3076923076923077, 0.2923076923076923, 0.2923076923076923, 0.2923076923076923, 0.2923076923076923, 0.2923076923076923, 0.2923076923076923, 0.2923076923076923, 0.30303030303030304, 0.30303030303030304, 0.2878787878787879, 0.2923076923076923, 0.2923076923076923, 0.2878787878787879, 0.2878787878787879, 0.2878787878787879, 0.2878787878787879, 0.2878787878787879, 0.2878787878787879, 0.2878787878787879, 0.31343283582089554, 0.29850746268656714, 0.29850746268656714, 0.31343283582089554, 0.29850746268656714, 0.29850746268656714, 0.31343283582089554, 0.30303030303030304, 0.3181818181818182, 0.3283582089552239, 0.34328358208955223, 0.3333333333333333, 0.3181818181818182, 0.3181818181818182, 0.30303030303030304, 0.2878787878787879, 0.2727272727272727, 0.2878787878787879, 0.2878787878787879, 0.2727272727272727, 0.2878787878787879, 0.27692307692307694, 0.2727272727272727, 0.2727272727272727, 0.2727272727272727, 0.2835820895522388, 0.2727272727272727, 0.2923076923076923, 0.3076923076923077, 0.2923076923076923, 0.30303030303030304, 0.2878787878787879, 0.2878787878787879, 0.2878787878787879, 0.29850746268656714, 0.27692307692307694, 0.2727272727272727, 0.27692307692307694, 0.26153846153846155, 0.25757575757575757, 0.26865671641791045, 0.26865671641791045, 0.25757575757575757, 0.2835820895522388, 0.2835820895522388, 0.2835820895522388, 0.2835820895522388, 0.2727272727272727, 0.27692307692307694, 0.27692307692307694, 0.27692307692307694, 0.2923076923076923, 0.296875, 0.2923076923076923, 0.2923076923076923, 0.27692307692307694, 0.2727272727272727, 0.25757575757575757, 0.25757575757575757, 0.25757575757575757, 0.25757575757575757, 0.26153846153846155, 0.2878787878787879, 0.2923076923076923, 0.27692307692307694, 0.26153846153846155, 0.26153846153846155, 0.26153846153846155, 0.26153846153846155, 0.28125, 0.27692307692307694, 0.28125, 0.28125, 0.27692307692307694, 0.27692307692307694, 0.27692307692307694, 0.2923076923076923, 0.27692307692307694, 0.2878787878787879, 0.30303030303030304, 0.30303030303030304, 0.3076923076923077, 0.30303030303030304, 0.28125, 0.2878787878787879, 0.2878787878787879, 0.27692307692307694, 0.29850746268656714, 0.2923076923076923, 0.2878787878787879, 0.27692307692307694, 0.2923076923076923, 0.28125, 0.265625, 0.27692307692307694, 0.23076923076923078, 0.25757575757575757, 0.23076923076923078, 0.24615384615384617, 0.24615384615384617, 0.24615384615384617, 0.2727272727272727, 0.2727272727272727, 0.2727272727272727, 0.2727272727272727, 0.2878787878787879, 0.2878787878787879, 0.2878787878787879, 0.2878787878787879, 0.2878787878787879, 0.2727272727272727, 0.2835820895522388, 0.2835820895522388, 0.2835820895522388, 0.2835820895522388, 0.2835820895522388, 0.2727272727272727, 0.25757575757575757, 0.26153846153846155, 0.2727272727272727, 0.2727272727272727, 0.2727272727272727, 0.26865671641791045, 0.2727272727272727, 0.2727272727272727, 0.2835820895522388, 0.27692307692307694, 0.26153846153846155, 0.26153846153846155, 0.24615384615384617, 0.23076923076923078, 0.24242424242424243, 0.24242424242424243, 0.24242424242424243, 0.24242424242424243, 0.23076923076923078, 0.23076923076923078, 0.23076923076923078, 0.23076923076923078, 0.23076923076923078, 0.23076923076923078, 0.23076923076923078, 0.2, 0.2, 0.2, 0.203125, 0.21875, 0.20634920634920634, 0.21875, 0.24615384615384617, 0.24615384615384617, 0.24615384615384617]
0.5565600313356834
0.3
