# Supplementary material for: Cohesin and condensin extrude DNA loops in a cell cycle-dependent manner
Source: eLife. 2020 May 12;9:e53885. doi: 10.7554/eLife.53885 (PMC7316503; doi:10.7554/eLife.53885)
Supplement: Source data 2. [file elife-53885-data2.zip › meta7_output.txt]

DNA in Region I     DNA in Region II     DNA in loop     Relative loop position     Relative initial DNA extension    Timestep (s)  
[31.8537407475929, 32.02012090088155, 30.038839524409624, 30.306084658497458, 35.00238275823507, 35.323877246531836, 32.87050599475011, 34.88928477290122, 34.93350666386303, 35.506688259470664, 34.31947163849221, 32.50099817811899, 30.082071193997365, 28.03735592585883, 27.092002217904998, 26.984226863676188, 25.05561413065754, 24.473001216967933, 28.429090626712714, 30.87035161334912, 33.87776161497061, 34.03446291906624, 34.626912760889894, 31.82838500663736, 28.03497565486918, 30.831863685170777, 36.15035935262904, 38.174247805989296, 22.06453525357597, 29.56927298581745, 28.525203214430512, 27.147934974550477, 30.1135025996604, 29.01507364716173, 27.105482995051737, 28.823483409710864, 25.784946624781508, 25.96372342337784, 26.407343555443177, 26.292209833166485, 27.664133508861124, 24.415762614024917, 18.603758968560193, 34.6384435393566, 7.720258898220552, 14.362149397427196, 12.727552966213219, 18.212348567155466, 20.306388181239612, 19.37164176175563, 21.708006295874714, 21.43840880444293, 23.29746963577181, 23.60518837500791, 21.46185460327809, 17.563935235788165, 17.792340914896766, 17.37582874292695, 17.524473465307594, 19.892821234887254, 22.68941599491947, 24.68808418850505, 28.299206994467326, 23.45401487970053, 23.21883130135518, 20.890432492218924, 20.915122064717032, 26.297363568450063, 26.59246750438657, 24.97534851042375, 25.684318773357873, 24.039703081877906, 23.240108352094055, 25.72437852486256, 24.823901235157695, 26.69535139409505, 31.936037915355385, 29.516636650564124, 24.870435132122644, 25.020566554641686, 23.339407779762748, 23.9254144367833, 24.71543833666332, 25.46093118813984, 25.643204836902953, 27.463040429428048, 24.31868423531474, 22.831726872006563, 22.69883534434454, 21.26009610859665, 22.154690547091555, 21.415484202395753, 18.49971442689739, 15.910355844274882, 15.322638308088925, 15.433179094331642, 17.409429105594803, 18.992800067769718, 18.961221293539673, 20.419504702281486, 17.86070797220716, 14.371420996416493, 13.554846386081017, 12.99322594927901, 16.024004290285454, 17.1359903665387, 20.323116328232256, 20.01488251439983, 17.61500225586302, 18.042055063648093, 15.762146591868296, 16.596097892742108, 15.931650727029247, 15.551298136761343, 16.258605282257037, 16.188731332906194, 16.265816365696047, 16.558423892415597, 14.947370174053146, 15.893512708678449, 14.823234269714312, 13.818830981199346, 14.789653849617038, 13.936125857811756, 13.740046527788706, 14.933798905778946, 16.52557167352839, 16.373270473971964, 16.954245347486577, 14.712985865015751, 14.599396403748573, 14.264307948646321, 14.879328449000505, 16.021436086031606, 15.06485772673335, 14.032528285167205, 15.125438532670566, 13.78026273343674, 14.123552257483704, 17.529756017158668, 17.91945567178938, 18.640684479106298, 17.509552667040438, 16.18913387735921, 16.418423809506766, 18.182690217256958, 19.453301789312814, 19.615718215713414, 19.10710226184159, 18.00104619757624, 20.288336978983082, 21.028333626651715, 21.39429887275944, 21.13574610315399, 19.020212907940795, 19.257384954437754, 18.321174866650125, 20.306187003147933, 19.845245403075864, 20.327839620326202, 23.318051449587365, 22.951863066222895, 21.65227174617888, 20.067181914536967, 18.79959118307393, 17.61514029863533, 18.50969035116367, 18.042392339412476, 17.835053754416233, 17.629255678117172, 18.247850043134836, 16.001937141354706, 17.621124076702117, 17.348476810476974, 17.18015364101472, 18.66197624800799, 19.725665974928415, 21.649219963416268, 21.405127158080145, 20.849404530896194, 21.872164603261826, 21.53970745504321, 22.936181599994086, 20.92669793428415, 18.862802845338237, 17.89049759561157, 16.599142356654895, 16.120609966705857, 14.791396050169412, 15.41970662889854, 17.85334455783125, 17.101742590798423, 19.398883809573476, 19.945593368501754, 17.610119501725503, 17.59241896969948, 16.456560107397692, 15.477132562799726, 15.404835675072109, 17.59322304756178, 17.76750624195576, 18.954659852344744, 20.248207921452227, 18.322142608273737, 19.49864073117302, 17.495306109750892, 14.912205548568537, 12.072404665008039, 12.276126201533309, 11.742432247741595, 12.83497960123542, 12.44757743880555, 12.511013686295232, 12.687083855623742, 12.033735715019876, 11.664836371564387, 10.788828019830053, 9.343861554135884, 11.664571499537935, 9.726291918876502, 10.223586668090011, 10.78011558454163, 10.15450376784197, 12.618040941816853, 12.226161076599043, 13.233369406938065, 12.854567612772492, 11.142677416153255, 9.655044237099478, 12.801389994852803, 10.89277612788009, 11.454840656239794, 12.237700059270336, 12.183057658827298, 12.110895122748623, 13.025417912334637, 14.213246471307576, 13.343663943505918, 13.346628754677111, 12.930332621826146, 10.705611168655771, 9.376328081971613, 10.499581426765122, 9.534683882302625, 10.778733452965362, 9.364331716609412, 8.52963422446825, 7.426184336928631, 8.67971621676296, 8.581389263963752, 8.19122442627933, 8.89237207082156, 8.914397429249718, 9.42130015052473, 7.738856095634506, 7.740763356756219, 8.33700666367347, 8.450508883220381, 8.100832748491168, 8.428439627823352, 9.78737155795784, 9.573791858524867, 9.013956415954663, 11.130852748832698, 8.548759222981243, 9.674762989211805, 9.624243071019718, 9.530458583167954, 6.792935736572511, 6.681332220989004, 7.046812922138147, 9.177859534628222, 8.551380740283612, 9.554759277817691, 7.531086096560435, 6.261278040821979, 7.965999840193254, 9.134624635913541, 10.605944279706792, 11.311374746534721, 10.726294976068877, 9.816249453514978, 10.428759248060523, 9.910810848199521, 9.718304787645852, 9.806391331585273, 9.5134657041588, 8.292281171852105, 7.404274882246744, 5.8532910540337335, 6.88516813544088, 6.88053886464782, 6.842676615678148, 6.91149778592736, 5.560060165775786, 6.717252109914124, 6.764796141779771, 6.137396977660213, 7.563767468245688, 6.23838055201566, 5.967464855873139, 7.196035319031033, 6.348416478515061, 6.636038987944938, 6.046920880082334, 8.612403787461183, 9.182199626690794, 9.113037507172704, 8.263309092916426, 5.7913372161932815, 9.162501552313344, 10.221018369163186, 10.33912116308655, 11.000246288247563, 9.162836324818967, 9.304205408967828, 9.431073006784667, 10.6837171644617, 13.134976737999049, 11.72476909704741, 11.055347594332442, 12.356355843862659, 13.481290917601154, 12.959288091790016, 13.404922122208326, 11.500813562675384, 12.193760858460069, 11.665742166482456, 9.430332552142108, 6.031207025980068, 4.734589972322272, 5.254453990297339, 5.483720082882188, 5.600946537394682, 6.09064160007481, 5.7875548339938, 6.541922646195232, 7.372464762123595, 7.672841370724787, 8.187634369677902, 7.995766068180771, 7.7367745628900835, 8.277686159672207, 9.051898947800252, 7.975548176586428, 7.94517179919759, 8.12365861403878, 8.366053817865717, 9.269022340433146, 10.338828210210552, 7.230969204487029, 7.41897111171405, 7.165014894055348, 5.3111116270182634, 4.861001988509216, 3.930842977611186, 6.189265862221481, 4.971153859916834, 5.0039742583741, 4.415607026879476, 2.4747141111199555, 2.7122830927579504, 3.362758113874153, 3.3381363699461666, 4.978343174478808, 5.184613195348836, 4.959919841175083, 4.880926971830279, 4.50479162182656, 5.634655512194218, 5.540206490478868, 3.8297144361532762, 5.086676012561412, 6.156505973911652, 4.971071908191174, 5.090570538548587, 4.386410450977745, 5.3857709668853335, 6.8046476642389395, 6.941374287484453, 9.01222524978208, 7.950312566284957, 6.385868922364652, 3.851017372555982, 2.616556054740636, 3.0851290432699137, 4.814854076834898, 3.938333831385669, 4.539224660873221, 4.372516566073438, 6.66297988208588, 8.10604983446856, 8.25987287002649, 7.919504317181891, 6.8284212283535455, 7.217465288350334, 7.805442861593386, 7.468209065225131, 9.101897907166073, 9.111459673335752, 7.4218366989708375, 6.547989924132408, 6.174618162223986, 5.820861771023321, 6.713736840918767, 6.166337449504804, 5.815490517538426, 5.927752420998845, 3.1559020470431247, 6.026443341622439, 5.749159207679334, 6.320251464011194, 6.752460793119285, 3.711598611692261, 4.674368053119179, 2.746204029335422, 3.838463491662951, 3.2932927798458147, 3.582396037492755, 3.079658004236356, 4.174838667041316, 5.475842061593409, 3.5448148821479557, 2.982629537958951, 4.043021348230002, 3.194186843600116, 3.9646422252588307, 7.174343843447177, 7.218945789738264, 6.449141841306312, 5.134892408269861, 5.623735438057628, 3.1783743590537266, 4.080742974835197, 4.546102633266584, 4.312536596561104, 3.5392391645837034, 4.115772353394307, 3.4436717997149726, 3.9124844800817784, 4.220107464919566, 4.476430220652853, 5.96199318130631, 3.943963899321294, 4.34753829703669, 5.101476415462356, 5.533625657605878, 6.0152735413288445, 6.522038459714167, 6.564943269474822]
[9.896221472832249, 11.074278843566992, 13.084962827681501, 13.07974138939103, 8.116014264875277, 7.08697197739393, 8.389633906391328, 7.0923575236318825, 8.931679279298567, 8.593240292373485, 8.556228001888009, 8.761008972366698, 9.599884572502376, 9.398742698965611, 10.312833877205923, 8.816695352037582, 8.731096692527778, 8.831608216851658, 9.413972158876806, 8.594457016015372, 9.357069252932774, 9.533393068155142, 9.091080488775027, 9.480534865733851, 9.4746882003026, 9.512648097175038, 8.968232312648457, 8.663108845532253, 24.471007971518837, 13.837643617214942, 13.153443481246876, 13.451053955832847, 12.70046313840306, 12.28336327549259, 12.28827089894569, 9.722465009898654, 10.015461398987046, 9.325736102267868, 9.391973971436563, 10.024224182787213, 11.381797790598892, 9.654313019746274, 9.710743809352245, 8.47195616127284, 6.0980068828885585, 9.292912164515716, 10.591025999416411, 9.761001461927494, 9.663749574819944, 9.446794705573332, 10.11742914409829, 12.530245539136807, 12.257581254606135, 11.314019867045777, 13.034933289297953, 13.242653382966065, 13.442536633651372, 14.252866608996712, 14.540446287110214, 14.23875292053013, 13.550795351353461, 12.18171765487784, 11.944922532180776, 13.598520622421173, 12.71372198230659, 13.23081562917234, 10.911334959730938, 8.646994276051853, 12.121358813173066, 13.962961258469454, 13.190799703036062, 14.690227284420846, 15.745816457129505, 15.20290673623303, 19.303618385175596, 18.068668515970856, 12.966584484108697, 11.465269576683962, 11.754720771727433, 12.134464788818129, 13.636130700015647, 13.908435908143602, 13.845883553478942, 13.106567089168639, 11.981130571218499, 14.256319659854435, 13.945005692595835, 13.597375163538757, 15.688622241487776, 13.454326273936681, 14.839241368953225, 14.551875530647287, 14.980911897480917, 17.198231663730837, 16.244329899511044, 15.666221130973206, 17.306063048556986, 15.300492895824323, 16.331635251801732, 13.698463280753018, 14.298823504777513, 14.47442199293684, 13.875757950249895, 14.486810209330336, 15.041473945130505, 16.832908787968297, 15.084990709278951, 16.226090952011553, 14.674528670367549, 14.380064553252366, 15.183187035296799, 15.118948799390868, 13.979015034454344, 12.131651748678031, 12.324518829874055, 12.171058867192844, 12.61774130622992, 9.847273100203568, 9.591505484752986, 9.591886795488902, 9.75939386359978, 12.029747604271158, 11.455079879252667, 12.338963926248724, 13.131603207408162, 13.884155693783644, 14.409705662820821, 10.686465049221543, 10.312773425617024, 9.623068952990346, 9.84508889144712, 9.923718262852939, 8.169421660251846, 10.576211850705068, 10.629001797959575, 11.230160674223272, 9.51618379582846, 10.80147657247729, 11.625010266814964, 10.951291910313927, 12.248863606838398, 8.989841394244968, 7.946984550524039, 6.841043487007765, 9.300239519428233, 10.672355152727942, 13.06009751014827, 11.783308386063796, 12.1413498581746, 11.59848651356749, 12.538929242540366, 14.05572865462615, 14.914218827436972, 14.84809984234341, 15.97483734518904, 15.330869362431145, 15.741488044991119, 13.51646730946205, 13.722214724707815, 13.945132285167634, 14.356460863529787, 14.840630424802125, 15.085559387874294, 14.409288405015008, 14.027326867177088, 14.87043388185998, 13.811698812465657, 14.26040808503657, 13.912232623964325, 12.239810036531434, 12.50459544235234, 12.827636629216746, 11.595420563735408, 11.200466355788137, 11.792551939141163, 12.723721980223726, 13.901713620885051, 12.316513555552271, 11.994991340200922, 13.409426531732848, 11.126697886144498, 12.42020068393328, 10.334215609173398, 10.413885697656752, 11.450149562110386, 10.452975130493769, 9.697545608464313, 9.313577659387262, 8.685250858980897, 9.343434715992963, 11.082067528878198, 11.722742497174231, 12.706216851178432, 11.661521001142372, 11.017100420428047, 12.682406755364454, 10.973139905264272, 12.321393035235284, 13.498735999035588, 11.080435518447315, 10.156343683186707, 8.971553605602132, 8.63248774493483, 8.093573403852126, 9.475974154654308, 10.462809954746056, 10.561551078959905, 10.713614688037215, 13.288147586862344, 11.809068027528795, 13.004110880479702, 13.736745541862794, 14.504277552509512, 13.297054530110545, 11.04080768126622, 12.352658401337981, 11.320588647968979, 8.433988639810647, 8.81365706183039, 9.714583483069209, 8.59687600615689, 10.083950133564683, 10.124640581334091, 11.929148569001928, 12.105792755385007, 10.771847879033771, 10.345815813237163, 8.435284247892312, 8.337924420696837, 10.094139675274974, 12.451928779885264, 12.841940513607417, 12.722257606134761, 13.295894265130215, 13.396882470548093, 13.906697085484227, 13.234479602420613, 14.309340214282749, 14.307815217674214, 13.397429362250898, 11.827209940832038, 11.005665825553981, 11.40246829048597, 12.88811204181274, 10.493858269411763, 8.735199139584562, 10.330846108752846, 9.96821895626265, 9.084064321681835, 10.14178352364202, 9.726463505202716, 9.95858475482211, 8.788923471272852, 9.896388147468711, 12.217533945611397, 11.455385110613953, 12.17211850597733, 11.790776457813509, 10.459716132210797, 9.635595098713406, 10.367235427140782, 11.534593405369655, 11.956912023615134, 11.227010798039643, 9.195955944292717, 9.61739904844984, 10.616493987982018, 10.954166366729266, 13.168033527562939, 10.727584875843387, 12.90185168182807, 14.488106992473504, 13.71194065182362, 11.808373850251822, 11.873437590208141, 8.63422003861126, 10.392924917524834, 11.747730208582261, 10.807837659591309, 11.608968945260743, 12.37513070849902, 9.303639782019363, 11.048694479987372, 11.319806297972008, 11.277344827827298, 12.869336644808183, 13.621233519895389, 12.10874160844611, 12.793554638538904, 11.05688161371773, 7.748781551006866, 7.891866559179327, 8.2046657396479, 8.140179593466577, 8.087818301781166, 9.195727368651424, 9.18683641842745, 10.679521429143271, 11.596823502874209, 11.74196271459342, 11.660048960883584, 11.822144247489305, 12.006149601465372, 12.121336747013899, 8.596195042202366, 11.232863035427082, 10.876586700915501, 9.978038537109533, 8.987729727837063, 5.377553306308592, 6.333442594153103, 8.196949044974827, 8.48078840673399, 9.35074195549193, 9.88452479422084, 8.807375722820069, 7.521813952014348, 7.075238754464852, 10.308415163767044, 11.133206038992896, 8.805749786078351, 10.76753866141775, 10.34173379382335, 10.013987250655841, 9.39099337252028, 9.655469873589723, 8.819305598070361, 9.86696946977768, 8.30478011011326, 8.432782567572492, 9.41967026219298, 10.44634142269261, 11.980615418869979, 10.823913406252885, 11.923889897725862, 12.734751454577516, 13.278300883098908, 14.775670379910425, 14.381241659974345, 12.210231367143296, 10.838704124460552, 8.621639556217445, 7.490112175219481, 8.373155986554806, 10.578110196309268, 10.974796264854048, 10.91445693964799, 11.138786437557519, 8.846530654164999, 10.676567262316983, 10.503252527559857, 10.848730985965748, 11.27139045084324, 11.029267748687213, 8.023549517026325, 8.903544792983917, 7.57211594045665, 6.0367227632192595, 6.9664999033171355, 8.334616522317942, 7.317089193714684, 6.736686990746755, 8.082744740826922, 7.986437654100966, 8.946337211957513, 6.343039976739155, 6.741154303047343, 7.874451515389569, 7.02160797421532, 6.7895815855521935, 5.717442674208558, 7.007954501508939, 7.245399506157885, 7.705512920052878, 5.633228029556817, 8.50460431897581, 8.340089664270387, 9.216090902360532, 10.690420034627772, 10.69089923698696, 10.598963671972502, 10.220594092188673, 9.802211529518742, 8.778646945726713, 8.758878123548326, 8.503020175038667, 6.773295141473682, 4.889797636337189, 6.914332356362072, 8.332631915802178, 9.29344015766489, 9.404122871685212, 7.8749082743206875, 10.129465254681891, 10.24333855199917, 11.95120344565942, 12.166450795507153, 11.790803478668277, 11.253604676545585, 12.458954896397975, 10.735955211778771, 9.801901559644929, 9.195324188359175, 8.469405333336178, 8.366575604728025, 6.770628445400119, 6.693606681194725, 6.106292914719069, 8.150740844347075, 7.7788863114814735, 7.008689156296448, 7.860821428788651, 7.257580546248997, 6.004385739120342, 7.14705700342838, 6.0750167091788105, 8.86801793957407, 8.287109701760265, 11.575447448525239, 11.999632276845148, 8.569332481294671, 10.120316919663157, 8.247588638959945, 7.490083437326053, 8.10250931466422, 7.981945052325258, 10.940991937643611, 9.39904501101887, 8.839101312397844, 8.571411354831234, 7.288916062372479, 7.522325728141764, 7.633145190792957, 8.49370035874773, 7.669455114750226, 8.511694526991464, 6.451961927166117, 6.818575452393655, 5.864056833358688, 5.3364176557066525, 10.059990777189089, 8.898802465319378, 7.3504979639879675, 8.913541691991746, 9.852280366334588, 9.659011096677212, 10.560671832706394, 5.774366150855822, 4.59206483259264, 5.160220936451732]
[6.750037779574848, 5.405600255551459, 5.376197647908876, 5.114173952111512, 5.381602976889651, 6.089150776074233, 7.23986009885856, 6.518357703466902, 4.634814056838403, 4.400071448155852, 5.624300359619779, 7.237992849514313, 8.81804423350026, 11.06390137517556, 11.095163904889079, 12.699077784286228, 14.713289176814687, 15.195390566180407, 10.656937214410476, 9.035191370635507, 5.2651691320966165, 4.932144012778615, 4.7820067503350785, 7.191080127628788, 10.99033614482822, 8.155488217654183, 3.381408334722503, 1.662643348478453, 1.9644567749051989, 5.093083396967612, 6.821353304322613, 7.901011069616677, 5.686034261936537, 7.20156307734568, 9.10624610600257, 9.954051580390479, 12.699591976231446, 13.210540474354291, 12.700682473120262, 12.183565984046302, 9.454068700539983, 14.429924366228812, 20.185497222087566, 5.389600299370559, 34.68173421889089, 24.844938438057092, 25.18142103437037, 20.52664997091704, 18.529862243940443, 19.681563532671035, 16.674564560026997, 14.531345656420266, 12.944949109622055, 13.580791757946312, 14.003212107423957, 17.69341138124577, 17.265122451451862, 16.87130464807634, 16.435080247582192, 14.368425844582616, 12.259788653727064, 11.63019815661711, 8.255870473351894, 11.447464497878293, 12.567446716338234, 14.378751878608734, 16.67354297555203, 13.555642155498086, 9.786173682440367, 9.561690231106795, 9.624881523606062, 9.770069633701247, 9.514075190776438, 7.572714738904408, 4.37248037966671, 3.7359800899341, 3.5973776005359204, 7.5180937727519135, 11.874844096149923, 11.344968656540184, 11.524461520221605, 10.666149655073099, 9.938678109857744, 9.932501722691523, 10.875664591878548, 6.7806399107175155, 10.236310072089426, 12.070897964454678, 10.112542414167681, 13.785577617466668, 11.50606808395522, 12.53264026695696, 15.019373675621694, 15.39141249199428, 16.93303179240003, 17.400599774695152, 13.78450784584821, 14.206707036405959, 13.207143454658597, 14.382032016965496, 16.340468523015325, 19.654157010646667, 21.069395663669088, 21.019963841390652, 17.43452176458404, 14.531100845493002, 13.091892962488794, 12.259026533588617, 16.210469073769435, 16.07788038309954, 17.554666372834905, 16.78495330786702, 18.58933423851641, 20.817050114560626, 19.91687588786891, 20.140209799900962, 19.616442328074033, 22.094303007380834, 23.96112434119387, 23.01460049583265, 23.917371866685908, 22.651421414529498, 22.255266271130296, 22.22491021593952, 21.62835026480313, 19.68204540043741, 17.56472266365079, 21.44026447680649, 21.2329812268964, 24.163945181993906, 24.055514704804306, 24.31197378850074, 25.45124989074765, 21.902352063263326, 22.806140475307078, 23.237311040609523, 23.858377671500975, 23.91826069408597, 22.75143747570133, 20.01895207252741, 18.331680721372226, 20.869474126648736, 23.043462782435522, 25.469822635633026, 22.781336671065002, 19.6449546300151, 15.986600700538915, 17.10097339822279, 17.251547879983814, 18.90046728885627, 15.672733778476548, 13.415937718722134, 12.191482299803589, 12.516154054502596, 13.504949746870164, 13.911745683131102, 14.437337088358758, 14.67734568739002, 14.93253987221632, 14.227028094506162, 10.825487686882845, 10.707506508974982, 11.762168865946826, 14.023529680448027, 15.673081949748983, 16.01442581950469, 16.17861083637067, 16.197199575550954, 16.752713621619442, 18.630934285351394, 17.747554514512824, 19.67042622942855, 19.283455359562474, 19.95105683373489, 19.52729441984412, 17.114301771768286, 14.872620404186536, 14.53426648103146, 15.099881501718935, 14.241168937370958, 15.501137510593676, 14.54009186102351, 15.229602790832518, 17.1594163680591, 18.187047592551377, 20.15652727389466, 22.203312034880792, 23.06581237390688, 25.02335309084969, 23.7368586551085, 19.564587913290556, 19.675514912027346, 16.39489933924809, 16.892885630355874, 19.87278007784645, 18.225174274936066, 21.070299987338036, 20.70147440196499, 19.5964283258923, 19.82634143399091, 20.57615007485753, 20.573786542053124, 19.61930433361294, 22.084283987874137, 19.525385114172675, 20.54188393550305, 23.026243372471562, 25.71398064695475, 22.935726211604347, 24.94849972472961, 22.66090951828488, 22.31567701933166, 21.484708761195257, 22.515861614265713, 25.425456603713904, 24.48250522709763, 26.39058333220097, 30.722149806053473, 28.021771438631678, 29.059124598054293, 29.6795373257531, 27.63593428189369, 28.22085565082394, 23.952810489181218, 24.168046168015948, 24.494782714028165, 25.299616573990345, 28.92203833595443, 30.50703134220369, 25.604470329872225, 25.15529509223465, 24.203218830152785, 23.5400423345949, 23.021048076042486, 22.992222406703284, 21.567885002181136, 21.05227392627181, 20.846995842211335, 20.845556027648673, 22.172238015922957, 25.96717889051219, 28.118006092474406, 26.59795028274891, 26.077204075884634, 27.227408277622875, 30.400469143806024, 29.639519666778902, 31.105596706808722, 30.736219461555205, 29.776827212394227, 30.582312068517957, 29.64904317435633, 30.796679099477434, 29.18231170200656, 28.543609958754097, 29.303851532629828, 27.9908748303492, 28.258714658966106, 29.93945111929803, 30.43596527346324, 28.345393014901376, 27.391614736105478, 27.529131560430205, 26.142136453127655, 30.75528483272604, 29.207837962338353, 28.259262940998262, 28.015375050102783, 28.53903073586455, 31.091082903167607, 28.55133539603378, 24.834033472898273, 26.236678607892767, 27.136866871930483, 29.095476313231423, 33.60450192056676, 30.141075242281914, 27.6176451555042, 27.086218060701903, 25.579656308204537, 25.3985743154321, 29.38011076446566, 27.022546271952105, 27.26938285382847, 27.50435038452685, 25.824272023606547, 25.36530077594581, 28.098977219701784, 28.302170479214354, 31.58982733224854, 33.86605031355226, 33.727594576172855, 33.45265764467395, 33.44832262060606, 34.85212153244305, 32.587020521434454, 32.54836743979278, 31.683081593196516, 29.339409028880105, 30.51965673339092, 30.872486183243275, 29.481820433479665, 30.145433920019563, 29.74262426504116, 33.8568840777153, 28.654733177111734, 28.441213672393705, 29.408923955717764, 31.24896117924651, 37.331109477498124, 33.00405585353355, 30.082032585861988, 29.68009043017946, 28.149011756260503, 29.452638880960194, 30.3884188682121, 31.547113041200987, 30.741044081073447, 25.05660809823391, 25.642024863959694, 28.638902619589206, 25.376105494719592, 24.6769752885755, 25.52672465755414, 25.704084505271396, 27.343716563734894, 27.48693354346957, 26.967288363739865, 30.764887337744636, 34.03601040644744, 34.345739765484744, 32.79920458701005, 31.035664498247836, 32.07514005635243, 30.485468502199325, 29.97769371142868, 28.679776470705857, 26.351864857965978, 26.445916969300868, 28.102134263178804, 29.665529807358677, 32.14158588089247, 32.73220166510831, 31.074945065644943, 29.946341627104303, 29.58003193594836, 29.46188444631323, 28.995159744576764, 30.384447005401857, 27.484604527472467, 30.765778267953117, 30.2322979023202, 30.063594655101408, 32.159620624294526, 35.61544849446446, 35.6656122294049, 34.73861819732187, 37.49212337686391, 36.529525838308764, 35.74977645080258, 38.70819669516536, 39.051029916495295, 37.054497145298924, 37.17542597595287, 34.57531961356368, 36.972346827912006, 36.798925855777576, 35.74462151278015, 36.973600403958116, 36.07576290225359, 37.24235083531258, 37.662331062337785, 36.1679244812807, 34.63798110603547, 37.89570006225201, 34.9048251424756, 35.77349988475187, 33.898138130754134, 31.00493230113329, 30.86772647552859, 28.888811078245418, 30.329093341526374, 32.311919548116606, 35.87033568171731, 37.12456582171104, 36.91185078169142, 36.91185078169142, 39.671868532277145, 37.04644298276471, 35.79485151812438, 32.54357996024923, 30.98982729384623, 32.36521885565282, 30.451030428136217, 31.428240219647286, 29.331331265990247, 28.52810634289946, 29.24098745610659, 28.144497416288342, 26.929585430266275, 30.342208089250388, 32.150108516222666, 33.13005764941684, 34.2097328956405, 33.41968755435321, 35.56303410509508, 35.99090280126685, 36.46595466428209, 37.1933571086098, 34.69467034689609, 35.74215163602422, 34.31892710720015, 34.48995866063172, 38.784015649187396, 36.67857494345244, 39.678779261485765, 35.79351856876298, 36.91959751839392, 33.342156513982005, 33.420709718918495, 35.75582885166401, 32.903841018743435, 36.7075964788921, 38.027287024714994, 36.354469337105776, 37.32386810407463, 33.594365837097556, 31.92661114553395, 32.44195289786389, 33.47944680386245, 36.07619152935766, 35.353938833800605, 37.688480450153314, 35.92555666641707, 36.28444225198319, 35.67576887644743, 38.50879890825018, 37.565652194212035, 39.19227136692634, 39.251097864211566, 34.21990175789134, 35.12476731402777, 35.18750885470572, 35.64249440868696, 34.300181336628725, 33.73951248786043, 32.40570250968773, 36.710360307815336, 37.38589670769319, 36.77483579407345]
[0.7619047619047619, 0.8095238095238095, 0.6666666666666666, 0.6666666666666666, 0.8181818181818182, 0.8181818181818182, 0.8181818181818182, 0.8181818181818182, 0.8181818181818182, 0.8181818181818182, 0.8181818181818182, 0.8181818181818182, 0.8181818181818182, 0.8181818181818182, 0.8181818181818182, 0.8181818181818182, 0.8095238095238095, 0.8181818181818182, 0.8181818181818182, 0.8181818181818182, 0.8181818181818182, 0.8181818181818182, 0.8636363636363636, 0.8636363636363636, 0.8181818181818182, 0.8571428571428571, 0.8571428571428571, 0.8571428571428571, 0.5238095238095238, 0.6666666666666666, 0.6666666666666666, 0.6363636363636364, 0.6666666666666666, 0.7, 0.7142857142857143, 0.8571428571428571, 0.7619047619047619, 0.8095238095238095, 0.8095238095238095, 0.6666666666666666, 0.6666666666666666, 0.782608695652174, 0.782608695652174, 0.8571428571428571, 0.5238095238095238, 0.5238095238095238, 0.5238095238095238, 0.8181818181818182, 0.6818181818181818, 0.7142857142857143, 0.7142857142857143, 0.6666666666666666, 0.6666666666666666, 0.6666666666666666, 0.6666666666666666, 0.6190476190476191, 0.55, 0.55, 0.5714285714285714, 0.5714285714285714, 0.5714285714285714, 0.6666666666666666, 0.6666666666666666, 0.6666666666666666, 0.6666666666666666, 0.6666666666666666, 0.6666666666666666, 0.75, 0.75, 0.65, 0.65, 0.6, 0.65, 0.55, 0.55, 0.55, 0.7, 0.7142857142857143, 0.7142857142857143, 0.6666666666666666, 0.65, 0.65, 0.65, 0.6842105263157895, 0.6666666666666666, 0.6666666666666666, 0.6363636363636364, 0.6363636363636364, 0.6666666666666666, 0.6190476190476191, 0.65, 0.6363636363636364, 0.65, 0.55, 0.55, 0.55, 0.55, 0.55, 0.6, 0.6, 0.5238095238095238, 0.5714285714285714, 0.5238095238095238, 0.55, 0.55, 0.55, 0.55, 0.55, 0.55, 0.55, 0.55, 0.55, 0.5, 0.5789473684210527, 0.6, 0.55, 0.6, 0.6666666666666666, 0.6666666666666666, 0.7, 0.65, 0.55, 0.6, 0.55, 0.55, 0.55, 0.55, 0.6, 0.7, 0.7, 0.7142857142857143, 0.7142857142857143, 0.6818181818181818, 0.6666666666666666, 0.6666666666666666, 0.5909090909090909, 0.5909090909090909, 0.625, 0.5, 0.5833333333333334, 0.5714285714285714, 0.7142857142857143, 0.7142857142857143, 0.7, 0.65, 0.65, 0.631578947368421, 0.55, 0.6, 0.6, 0.6, 0.6, 0.6, 0.6, 0.6, 0.6, 0.6, 0.6, 0.6, 0.6, 0.6, 0.6, 0.6, 0.5714285714285714, 0.6, 0.55, 0.55, 0.55, 0.55, 0.5238095238095238, 0.55, 0.65, 0.6, 0.6, 0.6, 0.6, 0.6, 0.65, 0.6190476190476191, 0.65, 0.7, 0.631578947368421, 0.65, 0.65, 0.65, 0.65, 0.65, 0.6, 0.6, 0.7, 0.7, 0.65, 0.65, 0.7142857142857143, 0.65, 0.65, 0.65, 0.6, 0.6, 0.6, 0.5217391304347826, 0.6521739130434783, 0.6363636363636364, 0.5185185185185185, 0.6, 0.5789473684210527, 0.55, 0.55, 0.5555555555555556, 0.5789473684210527, 0.55, 0.5789473684210527, 0.55, 0.55, 0.55, 0.55, 0.55, 0.55, 0.55, 0.55, 0.6, 0.55, 0.55, 0.6, 0.55, 0.5714285714285714, 0.5217391304347826, 0.5217391304347826, 0.4444444444444444, 0.5263157894736842, 0.5789473684210527, 0.5, 0.5, 0.55, 0.55, 0.55, 0.55, 0.55, 0.55, 0.55, 0.5, 0.5, 0.55, 0.5263157894736842, 0.6, 0.6086956521739131, 0.625, 0.45161290322580644, 0.37037037037037035, 0.37037037037037035, 0.37037037037037035, 0.45161290322580644, 0.4074074074074074, 0.5833333333333334, 0.47619047619047616, 0.5, 0.47619047619047616, 0.42105263157894735, 0.45, 0.47619047619047616, 0.45, 0.5, 0.5263157894736842, 0.5263157894736842, 0.6296296296296297, 0.6923076923076923, 0.6428571428571429, 0.5, 0.47619047619047616, 0.47619047619047616, 0.45, 0.5, 0.5, 0.5, 0.5, 0.3333333333333333, 0.5238095238095238, 0.5238095238095238, 0.55, 0.6, 0.55, 0.55, 0.55, 0.55, 0.5789473684210527, 0.55, 0.5263157894736842, 0.43478260869565216, 0.47368421052631576, 0.5, 0.375, 0.375, 0.46875, 0.45161290322580644, 0.48, 0.48, 0.48, 0.44, 0.5, 0.4166666666666667, 0.35714285714285715, 0.45, 0.45, 0.45, 0.5769230769230769, 0.5, 0.5, 0.5263157894736842, 0.4166666666666667, 0.5483870967741935, 0.6538461538461539, 0.5789473684210527, 0.5789473684210527, 0.5263157894736842, 0.5263157894736842, 0.5263157894736842, 0.5862068965517241, 0.6538461538461539, 0.5555555555555556, 0.5, 0.5384615384615384, 0.45454545454545453, 0.4782608695652174, 0.55, 0.5, 0.39285714285714285, 0.5925925925925926, 0.5925925925925926, 0.6538461538461539, 0.5384615384615384, 0.4782608695652174, 0.5, 0.42857142857142855, 0.44, 0.391304347826087, 0.391304347826087, 0.45454545454545453, 0.55, 0.55, 0.5, 0.5263157894736842, 0.5263157894736842, 0.6071428571428571, 0.5263157894736842, 0.5, 0.5263157894736842, 0.45454545454545453, 0.5, 0.6153846153846154, 0.5238095238095238, 0.391304347826087, 0.44, 0.4090909090909091, 0.3333333333333333, 0.5666666666666667, 0.42424242424242425, 0.56, 0.5185185185185185, 0.5416666666666666, 0.5, 0.44, 0.4782608695652174, 0.4375, 0.46875, 0.46875, 0.5172413793103449, 0.4782608695652174, 0.4782608695652174, 0.4375, 0.41379310344827586, 0.41379310344827586, 0.41379310344827586, 0.3870967741935484, 0.5652173913043478, 0.44, 0.391304347826087, 0.4, 0.43478260869565216, 0.5, 0.4230769230769231, 0.391304347826087, 0.391304347826087, 0.46153846153846156, 0.4, 0.4, 0.40625, 0.5909090909090909, 0.5833333333333334, 0.4375, 0.3333333333333333, 0.3333333333333333, 0.5, 0.6153846153846154, 0.5, 0.45, 0.375, 0.4230769230769231, 0.42857142857142855, 0.42857142857142855, 0.47619047619047616, 0.5263157894736842, 0.37037037037037035, 0.3333333333333333, 0.3793103448275862, 0.3793103448275862, 0.4642857142857143, 0.41935483870967744, 0.48484848484848486, 0.35714285714285715, 0.4, 0.45, 0.41935483870967744, 0.5, 0.5, 0.46153846153846156, 0.44, 0.3103448275862069, 0.3939393939393939, 0.3939393939393939, 0.41935483870967744, 0.3793103448275862, 0.36666666666666664, 0.3870967741935484, 0.32142857142857145, 0.43333333333333335, 0.43333333333333335, 0.39285714285714285, 0.44, 0.4166666666666667, 0.43478260869565216, 0.5, 0.45161290322580644, 0.4782608695652174, 0.5, 0.5, 0.5, 0.6296296296296297, 0.5483870967741935, 0.5714285714285714, 0.6153846153846154, 0.45, 0.45, 0.36666666666666664, 0.32142857142857145, 0.32142857142857145, 0.3870967741935484, 0.3870967741935484, 0.5357142857142857, 0.45454545454545453, 0.45454545454545453]
0.13708370075185033
0.1
