# Supplementary material for: Cohesin and condensin extrude DNA loops in a cell cycle-dependent manner
Source: eLife. 2020 May 12;9:e53885. doi: 10.7554/eLife.53885 (PMC7316503; doi:10.7554/eLife.53885)
Supplement: Source data 2. [file elife-53885-data2.zip › meta8_output.txt]

DNA in Region I     DNA in Region II     DNA in loop     Relative loop position     Relative initial DNA extension    Timestep (s)  
[31.21239495007295, 30.305908450003113, 29.936416741108886, 29.56445292204379, 30.61729875284479, 32.45394268569339, 30.723420045596086, 29.740668853074954, 27.681121333856293, 27.93642535435844, 27.147444770311008, 26.194806594810775, 27.706839429145123, 28.27628576738418, 28.47250134191525, 29.397320913546707, 27.66754852538138, 27.52683413964398, 27.03263128131462, 26.565863049720843, 26.997122250020105, 28.097691743062956, 26.73998979406435, 26.821357916510642, 26.02547404590852, 25.714645329832816, 26.827439356885165, 25.715681774132797, 26.252067149692074, 25.644687597616343, 23.383211341644202, 23.68955651151134, 22.540974218935503, 21.518425160105547, 19.230102979673717, 19.257436170868083, 18.660297018953113, 20.724980902600223, 21.228315299737687, 20.765764455012164, 22.711434678916785, 23.631582494737103, 23.643885111227203, 23.80617723820577, 22.252090784700922, 20.228018563365538, 20.86173475904973, 20.648641446473697, 20.854539470787188, 22.055089474689105, 22.289222851460394, 23.260940241340705, 23.513209017200104, 23.019215206240062, 22.359476081351595, 23.099109632628686, 22.65268413674196, 24.85985098732, 23.98992085766959, 23.35924471014578, 22.615317228159476, 20.554121991980132, 21.695360965618, 22.744763528501004, 23.251446595416084, 23.312861894373746, 22.9627574986342, 23.175639615539048, 21.763092608679973, 20.600592697510443, 21.401423736795312, 20.439463244823074, 20.198769659617565, 20.909259058543945, 21.118331910293055, 21.381890826678895, 20.909062617862794, 20.54058018436276, 20.36670159541992, 20.81125212295181, 19.49995278882036, 18.130275524853367, 18.536293430934904, 18.644535891794376, 19.644899044757807, 18.72769867198519, 19.1428213824924, 18.84092772193752, 18.78672553127756, 19.311710772840858, 19.519078239642106, 20.680904793363087, 21.65499607080806, 22.047831371417786, 22.574564020082835, 23.62738001821196, 22.35397616252308, 21.637447800907857, 20.810804070428723, 19.20298335034859, 18.490968391339962, 17.816382378588884, 18.34114948303396, 17.20193162090058, 17.845290639896707, 18.106852317303616, 19.113586481882585, 20.118152871835868, 20.24030229783827, 20.17054935419656, 19.649872439945597, 17.61621639377993, 16.259381497869537, 15.568843215217463, 15.543109955003512, 15.808558961486597, 14.919229650891408, 16.40801679324744, 14.521977675122992, 14.545820352412884, 14.82593986173186, 13.779259405630448, 16.51627798872974, 16.727050482908286, 17.40820068545011, 17.5930194074571, 17.794908945740488, 19.09956716923862, 17.636957236476942, 15.458734378999784, 15.199255000528472, 13.424096373718612, 13.27429054343192, 13.234277265606115, 12.31162111478004, 12.054838818695162, 12.82931472344489, 10.885700769558445, 10.416460045510396, 10.199164782095371, 10.962755730125453, 9.01338532942219, 11.34607558197973, 10.891993801738547, 11.253103734366919, 13.860924350817236, 12.960183563203271, 12.187284911004753, 12.16381152232753, 12.136881492086356, 12.006136160115483, 11.127249207230294, 11.49107141991481, 11.699938328992113, 10.67179252497907, 10.642882795888658, 9.845872741081882, 9.850161679082582, 9.788055699050853, 10.154147331826886, 9.391634197719346, 10.636523527404774, 10.091144274918431, 9.398069156622281, 9.960124144186315, 9.904163359508726, 10.322024390275518, 10.900129739951335, 9.738755700129667, 11.169202853278849, 10.729048480449078, 11.12918495626967, 11.026831913834577, 10.869579936766177, 10.934991496294439, 12.391135561041509, 12.238395942715279, 12.488579137283537, 13.004262709485214, 12.769554478710969, 10.898997518314008, 11.273229905785186, 11.239684453627596, 11.264129438653145, 11.390822106396119, 10.733278945903743, 9.995042252973231, 9.570365019550298, 10.131971629352934, 9.2866057747018, 8.201653322455682, 7.619207456551928, 8.517569298430342, 10.098238394921811, 12.063341774549297, 12.833447213561277, 12.38649508066651, 10.501250676239698, 10.647072440074153, 10.961750246774669, 11.81151894092587, 12.267735330166762, 11.944147030020993, 12.383690975192662, 12.722961843529607, 12.840579775712941, 13.108553548217404, 13.099962385684064, 13.113770273798165, 13.685287535287497, 13.571759275601718, 12.071389578189466, 12.299795621764527, 12.773191796613808, 11.938544156707023, 11.453959899277502, 10.817816129604836, 10.83377100407023, 11.20134965669003, 11.283297471090702, 11.686732427162008, 11.577952273061484, 10.182945858778563, 9.813461683282176, 10.798187655815589, 11.072956581468837, 11.516739764053353, 11.42716684419443, 11.20289073261388, 11.08396444733102, 10.27924179550331, 8.835035323414372, 10.367279842291259, 11.335866790731334, 11.93933956026685, 12.442603471796474, 11.037852601832382, 10.533775786097998, 7.3492378961152385, 6.860513269876955, 7.289480425202323, 6.8895885384651905, 6.058198104725966, 7.403946032172494, 8.097825354085064, 8.52008126179378, 7.082425396179611, 10.559843854792394, 11.528168076144487, 12.48442126352858, 14.732000231926966, 12.514388821527016, 11.152276765911772, 9.882525207067767, 10.1231741444067, 11.30632107601076, 10.864859435824394, 12.651410351477253, 11.550963458059057, 11.13276510616782, 10.383440732623521, 10.568891385220955, 9.67550606836577, 11.433991289341089, 11.467935579372098, 11.211278242255545, 13.05020633123621, 13.531952418883225, 14.29310990416035, 12.327165915874156, 13.124554873181765, 12.755283664085116, 12.129358138720134, 12.319481951199386, 12.182765048580048, 12.509184522513332, 13.152758085552913, 12.411237208383834, 12.080704557198539, 11.565956613977605, 11.19317152836283, 11.077472223648408, 12.181532158617921, 10.427863719092791, 8.784734023062809, 8.956747765754153, 9.683294945753966, 9.345613147590482, 10.704493631665661, 11.582145619985068, 10.312787407204192, 10.247343423201547, 10.306721417853053, 10.631791657600985, 11.472488337624508, 11.568613288229086, 11.874955301021657, 11.457099682496143, 11.477415410966689, 12.114313936339544, 11.656570214213934, 10.639608670593168, 11.187711665693913, 10.403311340300382, 10.167164530413539, 10.817190102640286, 8.846635418113962, 6.88895098826673, 9.170545843542353, 9.8600731985329, 12.265025337047486, 12.292011321699217, 11.121089268262121, 12.29366538471095, 11.85032582350906, 11.373937261384837, 11.561324083611103, 12.137164089800178, 10.07064442854606, 9.871230968972393, 10.472254480565548, 11.417492065857806, 9.812011154547257, 9.495408514066838, 9.67477699087284, 9.572895236792542, 8.377892909212155, 8.265769411697944, 8.53842196441472, 9.194259446704976, 9.93684425008944, 10.726452828352404, 10.430012480342652, 10.421481077411947, 9.859672050906315, 10.56103609909267, 11.218611791134894, 11.440855196823438, 10.279451650380395, 10.659732751720567, 10.667225321390886, 11.049523571554076, 11.410919646730273, 11.882861684611216, 12.741381117156497, 12.666068083806483, 12.994195584324578, 12.610446562122997, 11.07848925220369, 10.752267566788015, 11.379367974440122, 12.524731506326194, 11.809332322044083, 12.749643184032045, 12.710632915186789, 11.546739016953904, 11.572020989634408, 9.57375856841711, 9.670431475702674, 10.583454681334885, 10.214571640625532, 11.538601552180591, 10.409753713762063, 10.411762214240547]
[10.398356733262077, 11.468566712296735, 12.261090958297427, 13.245157115519172, 13.198455284809945, 10.067942827583032, 12.186324134571167, 12.441709425468167, 13.119960905291144, 12.240022315931272, 13.013083416599217, 12.653105662966107, 11.919179861128466, 11.383603035019576, 11.293146115009591, 10.50594663991534, 10.543778133983714, 10.513861961343956, 9.989970644802106, 9.754806375340028, 10.166920362888288, 9.000977381642715, 8.88791344038026, 8.885233950071237, 7.691030165010093, 7.2039652547142605, 7.856957188711292, 7.944331754216949, 7.736961539446443, 8.195073289306329, 9.149139823180803, 9.163447010933904, 8.970499885788609, 8.822671819311026, 7.597918620954466, 6.830739568017077, 6.247832946047398, 6.723555899255145, 7.727323908357148, 6.8650938105030646, 6.947644028206983, 6.397797224519876, 6.193557328408894, 5.570608008266359, 6.583071675763646, 7.023486068049375, 6.324074265587807, 6.576655554588103, 7.070742778926086, 7.489338161578495, 7.637882355979149, 7.979407169869361, 8.211016016492685, 7.012417348995064, 7.144084881672579, 6.810176396834637, 7.844980790364579, 8.121257486467744, 8.804308026261111, 9.477828943110277, 8.932698972599873, 9.474248733965567, 9.687328553236608, 9.634342417339461, 9.155420675809102, 9.725127155701117, 7.935233515672611, 8.647386719343, 8.975489375504782, 8.843613249624175, 10.90402867795179, 9.952743534837698, 10.722448199937558, 11.278093954653716, 10.530953123402382, 9.783608796565279, 10.750864923346962, 11.307149819405035, 11.613028256664212, 11.797172673481331, 12.077830325903703, 12.337861362101533, 12.961838188081973, 12.563875983829918, 13.129123240821365, 12.793867536570204, 12.228029969320916, 12.153678108121012, 10.964152984612692, 10.799619305271168, 11.493347889476397, 11.497849130777613, 12.388749277783727, 13.784640369948148, 12.546884357562117, 11.409079929630437, 10.586672685321076, 10.099860950506685, 10.526848192568584, 10.16990636963658, 10.938574452107753, 11.824108388420047, 11.418117285926611, 12.705971015018195, 12.484867543090152, 12.736791931130309, 11.963028087410864, 11.272481519485156, 11.007546224171577, 10.787857885009716, 10.887585838807468, 11.024444532966259, 11.253320256143022, 12.22884063827327, 11.318898104971343, 10.928360658181354, 11.006341332214744, 9.765069833590154, 10.061715319640843, 11.394334408152412, 10.373842494827436, 10.032704159238875, 9.823464084846233, 10.435782818950525, 9.981426716943037, 10.924042620231013, 11.216097551837713, 9.901949464397804, 9.792983578141133, 9.903330527318266, 10.157520139644676, 9.90363558366411, 9.839950570403378, 10.976213412847901, 10.229871442434039, 11.740793114622647, 12.35100332530734, 13.000771935465766, 13.405665606218637, 12.56398521060074, 10.364619589424562, 11.69311824954835, 10.342234160745699, 11.240613878998664, 11.522451579570628, 11.625615976863468, 12.54006062743617, 12.934511900957467, 13.647026906844916, 12.784849695242151, 12.485582299431888, 12.55114275886455, 12.529925554487688, 11.220875185130762, 13.079015585783726, 12.29728714437122, 13.112564275223106, 14.129964443949701, 13.546403018980861, 13.415920193271772, 13.840295415808939, 13.107633379420443, 13.039310134482596, 12.96949919495744, 13.496080014431664, 12.583950775706715, 13.14875491239628, 12.63790399482646, 13.459525611744413, 12.791381489736914, 12.794679583964703, 12.097165599727317, 12.139522989824153, 12.752349526944371, 13.280938450014952, 12.44973300457154, 12.52021336758399, 12.236580254671333, 11.737971367520435, 11.244655219967623, 10.038058314298608, 9.563847963467095, 9.696962509400002, 9.921429407083624, 10.570279188592055, 10.584687194730202, 11.446831767146033, 10.593454588606582, 10.172598393054107, 9.787729142011177, 10.209369516174233, 10.011301259330551, 10.121001583421421, 11.144483850899498, 11.533174955510708, 10.914858604257976, 10.057436894610499, 8.652162436289208, 9.338901264741416, 9.974966609345929, 10.374913570536151, 11.570075697833818, 11.32207067571286, 12.2420471559055, 12.445076718828956, 13.157325838429685, 12.951980166605953, 13.727527779341251, 14.029580800898554, 13.242560366840832, 13.700974687906932, 13.184743986467508, 12.976406340165175, 12.261603147193691, 12.839347191488773, 13.583762465438204, 12.979196399331109, 12.854272689399659, 12.999328458760527, 12.950529834188877, 12.477613073202802, 12.248457702832685, 13.139150338930703, 13.25753079160906, 14.03217045314982, 11.992325516433576, 12.37279734562725, 12.427297911519346, 12.552418000271638, 11.647271406680002, 10.858636087121546, 11.130373057158529, 11.33713068227742, 11.965560832808675, 11.483343260239607, 12.018078546637032, 12.609369746538011, 11.926593696858054, 13.29078849034626, 13.392896942631419, 14.075056679357074, 13.925550381393228, 13.190373203914126, 12.99660594854254, 14.552515988919426, 15.154439473774726, 13.9284995980778, 13.329562820270485, 12.853017336290664, 12.226074557635737, 12.138057196159306, 12.284983507536502, 11.836462171087843, 12.308366838805492, 12.340278540201725, 12.903668995057124, 13.26332649308095, 12.799307890501764, 14.948409678282683, 13.993472253712717, 13.981366919730622, 14.104685949354366, 13.9757265204154, 13.12622127732842, 12.92442838363131, 11.284029004043628, 11.30270520593881, 10.864591506924523, 11.164922567372502, 14.347466962405953, 12.630019227913031, 12.712437038318244, 11.727782975371273, 11.804816210563331, 12.208147206473551, 12.24242817980138, 12.204595177918705, 11.586544109511903, 11.945635711599286, 12.01384390673003, 12.82902573175472, 12.232798912818637, 13.490282862885039, 13.574830425136064, 11.525932838358944, 12.006641641534591, 11.28011737147882, 11.338916270887582, 12.08003846512401, 11.611285904026083, 10.820885506749212, 11.792726801671419, 13.197885640073777, 14.38234332623635, 14.715057551798932, 13.633843259295633, 13.486674692696933, 13.14127834192049, 13.482273212440294, 14.68595225984837, 14.921016507783957, 13.518867877954387, 12.277509175322248, 12.676199687688838, 13.199991186108228, 13.576044553346218, 12.687782436775775, 13.720431523235638, 14.122963181691839, 14.687435924102957, 15.196544829328694, 14.196819998059706, 13.591896366144205, 11.380802575859184, 11.40231203077359, 11.99992221521234, 13.303776527234485, 14.516024216201211, 13.903365044939301, 13.825751327332533, 13.157735344931254, 12.502170163865737, 13.049161440257405, 10.93885412793743, 10.686593191946686, 11.375738619570427, 10.735605256237479, 10.802054563200395, 11.483672441367148, 12.028955294304486, 13.421261056109508, 14.227679299800403, 14.462764740787131, 13.462479419500914, 12.869751094024545, 11.019444731163505, 11.02757361206385, 11.370652911117382, 10.080622721493974, 11.393009542044338, 11.425951746571572, 11.557381181879565, 12.441333764518445, 12.23197478806936, 12.771098654105627, 11.251244647040437, 11.478939818145367, 11.416533126595494, 9.842000592078227, 10.639783407101714, 12.473551885489078, 13.113092638667455, 13.202836382006607, 12.373714586291376, 12.136483606870682, 10.06080318131867, 10.303223125208344, 11.058323849827888, 11.231848018545666, 12.207423687247264, 11.979610433080525, 11.780181248575277, 11.054048597312404, 10.78960250854914]
[6.88924831666497, 6.7255248377001555, 6.3024923005936895, 5.690389962437036, 4.684245962345267, 5.978114486723576, 5.590255819832744, 6.317621721456877, 7.698917760852562, 8.323552329710287, 8.339471813089776, 9.652087742223118, 8.873980709726412, 8.840111197596242, 8.734352543075156, 8.596732446537953, 10.288673340634903, 10.459303899012063, 11.477398073883275, 12.179330574939131, 11.335957387091604, 11.40133087529433, 12.872096765555389, 12.793408133418122, 14.783495789081387, 15.581389415452923, 13.815603454403544, 14.839986471650251, 14.510971310861486, 14.660239113077328, 15.967648835174995, 15.646996477554758, 16.98852589527589, 18.158903020583423, 21.671978399371817, 22.41182426111484, 23.59187003499949, 21.05146319814463, 19.544360791905163, 20.869141734484774, 18.84092129287623, 18.470620280743017, 18.6625575603639, 19.123214753527872, 19.664837539535434, 21.248495368585086, 21.31419097536246, 21.2747029989382, 20.574717750286727, 18.955572363732397, 18.572894792560458, 17.25965258878993, 16.77577496630721, 18.468367444764873, 18.996439036975826, 18.590713970536676, 18.002335072893462, 15.518891526212254, 15.705771116069297, 15.662926346743946, 16.951983799240647, 18.4716292740543, 17.11731048114539, 16.120894054159535, 16.093132728774812, 15.462010949925135, 17.60200898569319, 16.67697366511795, 17.761418015815245, 19.05579405286538, 16.1945475852529, 18.10779322033923, 17.578782140444876, 16.312646986802335, 16.85071496630456, 17.334500376755827, 16.840072458790246, 16.652269996232206, 16.52027014791587, 15.89157520356686, 16.92221688527594, 18.031863113045098, 17.001868380983122, 17.291588124375707, 15.72597771442083, 16.978433791444605, 17.129148648186682, 17.50539416994147, 18.749121484109743, 18.388669921887974, 17.487573870881494, 16.3212460758593, 14.456254651408212, 12.667528258634064, 13.378551622355046, 13.463540052157603, 15.559351152155845, 16.76269124858546, 17.16234773700269, 19.127110280014833, 19.070457156552283, 18.85950923299107, 18.740733231039428, 18.592097364081226, 18.16984181701314, 17.656355751566075, 17.423385430706553, 17.109365608678974, 17.25215147799015, 17.541592760793726, 17.96254172124694, 19.859339073253814, 20.987298245987443, 20.70231614650927, 21.637991940025145, 21.76308038033205, 22.57442901689385, 22.32691337316241, 23.916307005236167, 22.559845239434704, 23.300217643440707, 24.688036435130677, 22.16025792642403, 21.33716669814119, 21.110372597606847, 19.982937972311888, 19.488993502421796, 19.498483366363573, 21.070059185381925, 23.13793509368195, 23.14322485982685, 25.17226804261728, 25.3857588861647, 24.289509321545985, 25.958507442785923, 24.704368066682193, 23.31968195124777, 24.61352729497579, 24.677874348270965, 25.73685000730389, 27.172624680449985, 27.79349642102946, 26.81169025727457, 26.36739231926279, 25.72444468606245, 23.013459672319296, 22.99975580936056, 23.37820318803778, 22.689161570827554, 23.578268812671492, 24.00828154045263, 24.821608033905157, 24.479003025597503, 25.579186485877127, 24.749191889237206, 25.559830059740122, 25.541562983695012, 24.51987387696772, 25.165541281968284, 24.929932474901342, 25.268070386471713, 24.755843093174782, 25.369545590598975, 26.13243164842028, 25.04379584138202, 26.01188586478456, 25.029220697328203, 24.961966265222202, 25.30171868812592, 24.53941565698424, 24.97627193558622, 25.273649444003013, 25.33364509634127, 24.878070536289453, 24.28407005369061, 23.65913143438695, 23.74139068970073, 23.77484060804513, 23.757765922994352, 24.48579030132141, 27.562944167387386, 27.662922130747717, 27.5633530369724, 27.314441154263232, 26.538898705011825, 27.182033859366054, 27.058125979880735, 28.336180391843122, 28.19542997759296, 29.425665083287022, 30.088977161370085, 30.869491284117522, 29.861429118148237, 27.25727775417869, 24.903483269939994, 24.75169418218075, 26.05606802472299, 29.346586887471094, 28.51402629518443, 27.563283143879403, 26.31356748853798, 24.66218897199942, 25.233782294266145, 23.87426186890184, 23.331961437641436, 22.502094385857376, 22.439466285176643, 21.672509834974687, 21.356648925303283, 21.572152097871673, 21.22726603649135, 23.243866435343026, 23.2237980380703, 23.465205056192502, 23.722108651804206, 23.462277635284295, 24.702987471064056, 24.81195630653011, 24.299321884549443, 24.26617269472042, 24.33565449963519, 24.67359002410583, 25.177903802290736, 25.429007525108766, 23.66964189103459, 25.434717902097585, 24.610462890319397, 24.645535244286226, 24.74469126711448, 25.76876414598898, 27.362122117375144, 28.5345916194271, 26.79558947543132, 25.19857237645999, 25.077317179493544, 24.039317981566494, 24.852777651629605, 26.03963051704395, 27.8599736135385, 28.246589787491626, 27.135462895440604, 27.68486108014158, 29.25142869135991, 28.099448019284964, 25.849658656995512, 24.825479264431493, 27.489075005742592, 24.61059332493712, 24.11881458756485, 23.78950417883568, 21.629942571913727, 23.70062767093648, 25.511261063000386, 26.30910795412674, 26.036547315391577, 24.290009928932115, 24.371814071094658, 23.049281758020985, 22.00062686365826, 23.373762640119462, 24.13519234764586, 23.82642266542468, 24.84876741121883, 23.93978743333049, 24.107636036996592, 26.004692753700827, 24.14708846282498, 24.103456074192252, 23.04196752846715, 21.825367121719893, 22.745425898905204, 23.03227929759664, 24.642858885908595, 24.375701838237283, 24.1090877449464, 23.74838729768529, 23.14264673652838, 24.502218682104264, 24.473659731202176, 24.920199479292364, 24.47780273988245, 25.189728863532956, 22.828184978497042, 24.497305855771145, 28.189333138578245, 27.536610592711256, 27.536587682767212, 27.815470581521936, 25.715467903210328, 25.30656847598885, 27.366327086046596, 26.459929775127033, 24.99539294207317, 23.485865016162666, 22.31245411057656, 23.29754345247528, 23.13837000628141, 23.901621975583367, 23.540311376593017, 21.699733803812084, 21.92241327800211, 24.341523451452446, 25.034779158983838, 25.42048897201078, 25.13284428347823, 24.106765344013496, 26.96558214511026, 27.890617488497632, 25.206490974765806, 23.952490877364145, 21.03842983362382, 22.011168680241077, 23.787014365593674, 24.825532039429866, 25.24736214571735, 25.12614052340282, 23.634899389154413, 21.84681169399861, 24.525990526514637, 24.803017703695076, 24.870010174503197, 24.580337770276458, 25.63882740519534, 28.06573735799573, 28.138629817180473, 27.551366143637033, 29.386501834550366, 29.43217602510166, 28.477905594218132, 27.276785258990536, 25.141894693801053, 23.545867871847193, 23.607222778870216, 24.61603950308714, 25.77057685506914, 26.919519169743825, 26.253814596801256, 25.68849189205918, 28.13992562812563, 26.447257706235096, 26.406822932037542, 25.89309524656636, 24.647746588751282, 24.385163527319424, 22.987520228737875, 24.58268726915308, 24.026864597530057, 24.47302031128151, 27.579510155718083, 27.10794902611027, 24.647080140070802, 22.862175855006353, 23.48783129594931, 23.37664222967658, 23.652883477942527, 26.892457801727428, 26.62475588515725, 27.867917581755002, 27.59772050575166, 25.70912163141785, 26.30581792629394, 25.181217199244134, 27.036197688925533, 27.298635277210316]
[0.7446808510638298, 0.7659574468085106, 0.7659574468085106, 0.723404255319149, 0.723404255319149, 0.8085106382978723, 0.717391304347826, 0.717391304347826, 0.6956521739130435, 0.6956521739130435, 0.6739130434782609, 0.6739130434782609, 0.7111111111111111, 0.7111111111111111, 0.7111111111111111, 0.7391304347826086, 0.7083333333333334, 0.7083333333333334, 0.7608695652173914, 0.7446808510638298, 0.7659574468085106, 0.7659574468085106, 0.7659574468085106, 0.7659574468085106, 0.7777777777777778, 0.7954545454545454, 0.7954545454545454, 0.7777777777777778, 0.7777777777777778, 0.8, 0.6923076923076923, 0.7659574468085106, 0.7659574468085106, 0.7058823529411765, 0.7058823529411765, 0.7872340425531915, 0.7222222222222222, 0.7222222222222222, 0.7222222222222222, 0.75, 0.8260869565217391, 0.8260869565217391, 0.8297872340425532, 0.8297872340425532, 0.8125, 0.7358490566037735, 0.7358490566037735, 0.7358490566037735, 0.7169811320754716, 0.7916666666666666, 0.7916666666666666, 0.7659574468085106, 0.782608695652174, 0.8181818181818182, 0.7058823529411765, 0.7307692307692307, 0.7115384615384616, 0.7254901960784313, 0.7254901960784313, 0.7254901960784313, 0.7254901960784313, 0.6981132075471698, 0.6981132075471698, 0.6981132075471698, 0.7037037037037037, 0.6981132075471698, 0.7288135593220338, 0.7755102040816326, 0.74, 0.75, 0.7142857142857143, 0.723404255319149, 0.7021276595744681, 0.6666666666666666, 0.6808510638297872, 0.6808510638297872, 0.6808510638297872, 0.6875, 0.6808510638297872, 0.6808510638297872, 0.6808510638297872, 0.5961538461538461, 0.5961538461538461, 0.5961538461538461, 0.5849056603773585, 0.5849056603773585, 0.5740740740740741, 0.6595744680851063, 0.6595744680851063, 0.6595744680851063, 0.625, 0.6739130434782609, 0.6595744680851063, 0.6326530612244898, 0.6666666666666666, 0.6666666666666666, 0.6808510638297872, 0.6595744680851063, 0.6739130434782609, 0.6739130434782609, 0.6739130434782609, 0.6739130434782609, 0.5961538461538461, 0.5961538461538461, 0.5769230769230769, 0.6, 0.6666666666666666, 0.6818181818181818, 0.6666666666666666, 0.6666666666666666, 0.6888888888888889, 0.6382978723404256, 0.6122448979591837, 0.5660377358490566, 0.5849056603773585, 0.5849056603773585, 0.5961538461538461, 0.5961538461538461, 0.6458333333333334, 0.5892857142857143, 0.6, 0.6, 0.6122448979591837, 0.6111111111111112, 0.6875, 0.6666666666666666, 0.6666666666666666, 0.6818181818181818, 0.6666666666666666, 0.5192307692307693, 0.5777777777777777, 0.5, 0.5434782608695652, 0.49019607843137253, 0.49019607843137253, 0.5, 0.5098039215686274, 0.5098039215686274, 0.5098039215686274, 0.5909090909090909, 0.5777777777777777, 0.5319148936170213, 0.5283018867924528, 0.5357142857142857, 0.48, 0.5333333333333333, 0.5333333333333333, 0.5333333333333333, 0.509090909090909, 0.5, 0.4807692307692308, 0.47058823529411764, 0.4716981132075472, 0.509090909090909, 0.5087719298245614, 0.46153846153846156, 0.46153846153846156, 0.46153846153846156, 0.46153846153846156, 0.46153846153846156, 0.45098039215686275, 0.46, 0.46, 0.48, 0.5294117647058824, 0.5319148936170213, 0.5692307692307692, 0.5, 0.5, 0.4909090909090909, 0.4909090909090909, 0.4716981132075472, 0.4716981132075472, 0.4807692307692308, 0.5423728813559322, 0.559322033898305, 0.5272727272727272, 0.5272727272727272, 0.5357142857142857, 0.5357142857142857, 0.5357142857142857, 0.5454545454545454, 0.5416666666666666, 0.5652173913043478, 0.59375, 0.59375, 0.49019607843137253, 0.49019607843137253, 0.559322033898305, 0.4807692307692308, 0.4716981132075472, 0.5409836065573771, 0.5409836065573771, 0.5409836065573771, 0.5573770491803278, 0.5666666666666667, 0.576271186440678, 0.5185185185185185, 0.5, 0.5692307692307692, 0.5254237288135594, 0.4716981132075472, 0.5344827586206896, 0.49019607843137253, 0.4807692307692308, 0.5, 0.4807692307692308, 0.5, 0.49056603773584906, 0.5, 0.5, 0.4807692307692308, 0.4807692307692308, 0.509090909090909, 0.49056603773584906, 0.509090909090909, 0.4716981132075472, 0.5555555555555556, 0.48214285714285715, 0.4528301886792453, 0.48214285714285715, 0.48214285714285715, 0.48214285714285715, 0.48214285714285715, 0.4727272727272727, 0.4909090909090909, 0.4909090909090909, 0.48214285714285715, 0.5254237288135594, 0.5254237288135594, 0.5254237288135594, 0.48148148148148145, 0.4727272727272727, 0.5166666666666667, 0.5, 0.5245901639344263, 0.5081967213114754, 0.5081967213114754, 0.44642857142857145, 0.41509433962264153, 0.4339622641509434, 0.4642857142857143, 0.41509433962264153, 0.45614035087719296, 0.43859649122807015, 0.42857142857142855, 0.42857142857142855, 0.4642857142857143, 0.45614035087719296, 0.47368421052631576, 0.53125, 0.4444444444444444, 0.4444444444444444, 0.4339622641509434, 0.4339622641509434, 0.4423076923076923, 0.4230769230769231, 0.4230769230769231, 0.43636363636363634, 0.44642857142857145, 0.48333333333333334, 0.46551724137931033, 0.5, 0.5, 0.4915254237288136, 0.5, 0.5, 0.5, 0.5087719298245614, 0.41509433962264153, 0.45614035087719296, 0.43636363636363634, 0.515625, 0.515625, 0.5238095238095238, 0.45614035087719296, 0.46551724137931033, 0.48333333333333334, 0.48333333333333334, 0.4915254237288136, 0.48333333333333334, 0.45454545454545453, 0.44642857142857145, 0.4117647058823529, 0.5, 0.4918032786885246, 0.515625, 0.515625, 0.515625, 0.515625, 0.5084745762711864, 0.45454545454545453, 0.45614035087719296, 0.45614035087719296, 0.43636363636363634, 0.48333333333333334, 0.5076923076923077, 0.5230769230769231, 0.5076923076923077, 0.4666666666666667, 0.5230769230769231, 0.5230769230769231, 0.53125, 0.4915254237288136, 0.4444444444444444, 0.48333333333333334, 0.515625, 0.5576923076923077, 0.43636363636363634, 0.43636363636363634, 0.5230769230769231, 0.43636363636363634, 0.43636363636363634, 0.4915254237288136, 0.4915254237288136, 0.47368421052631576, 0.515625, 0.515625, 0.45614035087719296, 0.48333333333333334, 0.5230769230769231, 0.53125, 0.4745762711864407, 0.44642857142857145, 0.5, 0.515625, 0.45614035087719296, 0.45614035087719296, 0.515625, 0.5079365079365079, 0.5, 0.5, 0.46551724137931033, 0.48333333333333334, 0.48333333333333334, 0.4666666666666667, 0.4745762711864407, 0.4745762711864407, 0.4745762711864407, 0.5, 0.44642857142857145, 0.515625, 0.42857142857142855, 0.39622641509433965, 0.39622641509433965, 0.39622641509433965, 0.5, 0.5, 0.5, 0.4745762711864407, 0.48333333333333334, 0.48333333333333334, 0.45614035087719296, 0.48333333333333334, 0.44642857142857145, 0.4444444444444444, 0.44642857142857145, 0.53125, 0.45454545454545453, 0.44642857142857145, 0.4230769230769231, 0.44642857142857145, 0.45454545454545453, 0.45454545454545453]
0.3053472620214945
0.1
