# Supplementary material for: Cohesin and condensin extrude DNA loops in a cell cycle-dependent manner
Source: eLife. 2020 May 12;9:e53885. doi: 10.7554/eLife.53885 (PMC7316503; doi:10.7554/eLife.53885)
Supplement: Source data 2. [file elife-53885-data2.zip › meta9_output.txt]

DNA in Region I     DNA in Region II     DNA in loop     Relative loop position     Relative initial DNA extension    Timestep (s)  
[19.82795497086982, 21.178976726925686, 20.732705194634857, 22.121248565896575, 23.02854637228443, 20.243550488636657, 17.962309965286188, 17.664666914726855, 19.952453446734516, 20.495542524383346, 22.05848680386984, 22.067577243088657, 20.06379451175741, 19.070855795357723, 19.412440425070237, 18.58681727770475, 20.126138993918584, 3.2579354452704403, 3.2089560372717303, 2.8136606183954873, 3.9191598901729154, 17.463301756411916, 17.165705192838168, 15.392465992750441, 14.960029092663454, 14.808855395843743, 14.386062257507055, 14.231046647106988, 14.659973114379095, 14.999182561654099, 15.836904208731674, 15.089195115409293, 15.803936560535998, 15.965166207336317, 16.171391141967952, 16.50946607898087, 15.283749266051123, 14.92350008603391, 13.92799673717743, 13.383744342135362, 12.832223902616793, 13.521561955464348, 16.363935308370625, 16.706595066279327, 16.95900940002585, 16.797841586671435, 14.729921435244409, 12.737076329670739, 13.138125817934883, 43.239789477868, 41.999489897357776, 41.76118849067664, 18.385172231499133, 19.182667575751214, 17.625917762691373, 16.86948990102687, 15.953478452726067, 14.35441280162204, 15.233085339919505, 16.652429656442493, 17.449918574869685, 17.464516209090387, 15.451785511052751, 16.101615710548607, 16.377264646270806, 17.601597387697243, 17.896181614903718, 16.013149678556957, 17.5262755783891, 14.618113626535127, 12.289372245225408, 11.777090187551451, 10.599405527035225, 10.492153980018205, 10.123017235777414, 10.772653499998007, 11.652323542664806, 12.406850435733709, 12.512210601632397, 13.134342029310044, 14.642918866990566, 14.969500982501703, 15.203006403531251, 15.923908156187414, 14.335379479962544, 15.044118194267597, 15.562262034847537, 16.638068720873548, 17.09468958942324, 15.911568084749497, 15.636812986354476, 16.007149999877583, 16.149034146751397, 14.769724623456149, 15.098107743791413, 14.67803414887791, 15.12812762428503, 14.669851052674472, 13.898506505454597, 13.064305976226823, 12.826950705112113, 13.526680808304478, 14.311010033686008, 15.690887340370054, 15.665872175801113, 14.586428124538532, 15.151428744120814, 14.699826011648337, 14.028597990230868, 14.962182735781017, 14.31846899253283, 8.785327412605431, 13.948782060073313, 13.561145003260467, 9.025141869333456, 7.471228948917682, 7.336378317175812, 7.098068200702387, 7.050784772281526, 6.820367474036286, 7.451708807911778, 7.599728896537982, 6.809406200130885, 7.110333391973603, 7.192295732561574, 7.5157475313051885, 7.452917055672647, 8.119113982087802, 8.455150438440521, 7.498520189725633, 7.988069974396859, 8.239273958047885, 8.38469738052328, 8.642041439299216, 9.37630303687099, 8.79441730510448, 9.346776160467563, 9.223148081537818, 8.657122763607049, 8.973275171451256, 8.317580567309383, 8.860306533249672, 8.702499233428107, 8.96634363543219, 8.724926106282394, 8.36022381177886, 9.047223566481694, 8.963199235356516, 8.347000551527096, 7.314995190201597, 7.943988695184156, 6.949927597149849, 7.274121986767982, 8.758709495489008, 8.216252432944883, 9.033021725305016, 8.828792133003748, 8.71164520386732, 8.188198672981402, 7.493827737468845, 6.787047568030273, 7.684253489945033, 6.4484321889643015, 6.7332817136636285, 7.849251887966661, 8.282320115860923, 8.792402358530207, 8.478327172079116, 8.916417767369502, 7.0610279504711615, 7.494219890734985, 7.232505648588959, 7.004330233705963, 6.9734565077730615, 6.975620854433351, 6.657533581228231, 8.357377004352678, 8.841261319025948, 9.524378654809851, 9.596686473201563, 9.368549690561704, 8.985939213056756, 8.777557616303136, 8.598413898115078, 8.061958339763583, 6.165649877828739, 6.148832443003887, 7.5878945895387515, 6.491275430196067, 6.863618471496035, 7.032113878707303, 6.27981239568195, 5.787360371523274, 5.822632219989973, 5.889550616867805, 7.350365055114472, 7.015435914802086, 6.909891934001901, 6.767582493205656, 6.428627188673347, 7.532702687362624, 6.655749077008592, 7.092659079486818, 6.77526624822271, 6.9677938979611715, 6.883143024516638, 6.309533919281492, 6.506342579389, 6.754628543952231, 7.178389988595103, 7.389885733716596, 6.584421670123254, 6.941045052312181, 6.647930699241161, 6.552629089784747, 7.4194897682645875, 7.059901626705931, 6.927706754199182, 6.959655158983613, 5.6183295711108086, 5.275817747090407, 5.700719484327659, 6.150315797540549, 6.539968923712718, 6.928339930857327, 7.023697077072445, 7.007270435050179, 6.729813818715669, 6.135732240008124, 5.687404399347549, 5.140974766927638, 4.923273223534968, 5.058392566758416, 5.137389605930878, 6.701386609190032, 6.63628344175436, 6.583795779955741, 6.797086420045438]
[24.757906759345545, 23.430105047779108, 22.63772351871247, 22.036644216324074, 21.733625308103857, 22.20168880547717, 22.316683555045998, 22.333406984717197, 22.56593243368313, 21.102125080609344, 20.23133866485086, 21.338722291275552, 22.83956784899095, 24.281860149726786, 25.278136628638244, 24.39932973753426, 22.869123780202088, 38.018667225385265, 37.20846600292081, 37.71539897874455, 40.48717084740926, 25.896976318037357, 25.949385299979316, 26.418652824240105, 25.74810450193845, 25.4004870680874, 26.37667171811058, 25.705597688614112, 24.45674340711855, 24.116087244483726, 22.4110099258362, 22.583828135500024, 21.48467245926119, 21.505324595237628, 20.080873459776956, 20.391636269595246, 21.359058653313426, 22.216007588317215, 25.11343692975062, 24.887808721911007, 27.271876571139124, 25.737336221039413, 22.971878513085276, 21.809948042970912, 21.029896873271884, 21.47429633740967, 22.22942823102941, 25.190967019311202, 26.708164705788832, 1.8708549088838504, 2.5793872334731924, 3.083826454114191, 25.345675725230244, 23.32086432811462, 24.425178519835175, 24.161938897894725, 23.992999315939436, 24.813777050741344, 23.329130280879955, 23.256035658378604, 24.92910728559734, 25.423513943079506, 25.494828147626716, 24.6515432805847, 23.50822002052191, 22.573494847956056, 21.431210631951235, 22.032950977002756, 21.260658144975057, 20.867602910620853, 20.84657855682911, 20.04395361181107, 20.85468589369031, 21.362674414666923, 24.09027846522011, 24.386427638475432, 23.765348611483233, 23.990468236945805, 23.319805450636146, 22.28887644389083, 21.28980791760518, 21.957643771944333, 23.28538358198721, 23.46643532632389, 24.966272272099417, 23.634286053595627, 23.609104671206346, 22.625887082369786, 22.75386433247788, 24.30673631088853, 23.722236521597004, 23.62749251931244, 23.26467911176509, 23.63389422197194, 23.811058045857393, 25.09081289520249, 26.20222007856656, 26.108415376781572, 25.65367872612108, 24.54876489700561, 24.17539307586633, 23.555276171676432, 22.512163864910292, 21.055259830380418, 21.58553188125869, 21.73554380616226, 21.523199681471574, 21.337148279974755, 21.501559180871205, 22.13257688884331, 22.73061244911098, 22.21875501857032, 22.701290101120946, 22.197951117110584, 21.953499232042027, 22.10778200055126, 22.279375409903107, 23.252586224240503, 21.77520034790993, 21.20287973956569, 20.588849544056437, 19.14479920690478, 20.7997908155155, 23.321886213133617, 23.369232458336757, 23.87903491660733, 24.285516106754045, 23.066938417376072, 22.167231129202346, 22.623356740009598, 20.24484313610489, 19.40279920537793, 19.78114861101218, 21.191830410921902, 21.664492417952005, 22.426835956211036, 22.602719160639726, 23.524742051790394, 25.149010780949908, 24.09308562139115, 23.274540820784352, 23.057613789200914, 21.75838624700902, 21.506191916954254, 21.983554227006046, 23.15995533961012, 22.73519344833997, 23.065836433954985, 22.763022114977247, 22.923774615945995, 21.603731497610628, 23.127175659983706, 22.985260413394307, 22.36521856972667, 22.57346781423674, 21.422312264020096, 20.98877454546126, 21.058131769430297, 23.296898641778384, 25.769287367549694, 27.914790437686428, 28.52358436548824, 30.09103320153693, 29.071034679469626, 28.01255346004001, 26.86527448498996, 27.7193410962685, 27.835323167024608, 27.173786774695667, 27.733034192485363, 25.016117580865945, 23.585355081940282, 22.06300864970114, 22.359100826219336, 21.717724395171903, 22.965599664804518, 22.10778084654524, 22.526398090302372, 22.541189124566614, 24.33680071342875, 24.378009598816682, 24.072812176891375, 22.446618502760884, 21.318804759883726, 21.11519258823287, 21.467454090807735, 21.24150214227627, 20.386631727050446, 21.317610439515125, 20.850312278859242, 20.40021729053667, 19.456526746272324, 19.5246544335155, 19.243703385594866, 19.907586068528147, 20.283302075973808, 21.42975097648685, 23.26386285832897, 24.424146716364916, 26.04219493498155, 25.758643500305396, 26.22507736587093, 24.603988734734454, 23.273162790530797, 21.347034828422192, 21.014922971437603, 21.99130542814444, 21.361272850407573, 22.11732835162153, 21.96533235502826, 21.279044388974754, 23.320681834302647, 22.719152978146155, 23.30531878863379, 22.942388629195523, 22.449532514858376, 23.756356108450262, 23.406057418704187, 23.63876914654131, 22.81228993566044, 22.342903734521457, 22.07785909911819, 23.425852897925264, 23.242247394728356, 23.098849438918506, 24.274461096175514, 23.646638077365935, 23.887529365347987, 23.823734778194225, 23.16618747254678, 23.096298883720408, 22.79781643881325, 21.933444189786414, 21.97624386065052, 20.505376744453642, 20.91722094476783, 22.71131498982475, 22.94947281314021]
[3.914138269784637, 3.890918225295209, 5.129571286652674, 4.342107217779355, 3.737828319611712, 6.054760705886171, 8.221006479667814, 8.50192610055595, 5.981614119582354, 6.902332395007312, 6.210174531279297, 5.093700465635794, 5.59663763925164, 5.147284054915494, 3.809422946291523, 5.5138529847609945, 5.504737225879326, 7.223397329344295, 8.082577959807463, 7.970940402859961, 4.093669262417828, 5.1397219255507265, 5.384909507182514, 6.688881183009452, 7.791866405398092, 8.290657536068858, 7.737266024382367, 8.563355664278902, 9.383283478502353, 9.384730193862175, 10.252085865432123, 10.826976749090681, 11.211390980202811, 11.029509197426055, 12.24773539825509, 11.598897651423886, 11.857192080635453, 11.360492325648877, 9.458566333071952, 10.22844693595363, 8.395899526244083, 9.24110182349624, 9.164186178544098, 9.983456890749757, 10.511093726702265, 10.2278620759189, 11.54065033372618, 10.571956651018057, 8.653709476276287, 3.389355613248152, 3.921122869169029, 3.6549850552091727, 4.769152043270626, 5.996468096134162, 6.448903717473451, 7.4685712010784036, 8.553522231334501, 9.331810147636617, 9.93778437920054, 8.591534685178901, 6.120974139532974, 5.611969847830104, 7.553386341320531, 7.746841008866691, 8.614515333207281, 8.324907764346701, 9.172607753145046, 10.453899344440291, 9.713066276635843, 13.014283462844022, 15.36404919794548, 16.67895620063748, 17.045908579274467, 16.64517160531487, 14.286704299002476, 13.34091886152656, 13.082327845851964, 12.102681327320484, 12.667983947731459, 13.076781526799126, 12.567273215404256, 11.57285524555396, 10.011610014481539, 9.109656517488698, 9.198348247938036, 9.821595752136771, 9.328633293946119, 9.236044196756662, 8.65144607809888, 8.281695604361971, 9.14095049204852, 8.865357480809978, 9.086286741483509, 10.096381154571914, 9.590834210351195, 8.731152955919598, 7.169652297148411, 7.7217335705439565, 8.947814768424326, 10.886929126767567, 11.497656219021554, 11.418043020019088, 11.676826101403702, 11.753852829249526, 11.2485959429402, 12.178028069299211, 11.825371574407615, 12.463025708376907, 12.96984282889793, 11.405240375375675, 11.450918558356193, 17.49591756882425, 11.849927838805742, 12.74090387962895, 17.521358898624516, 18.920989050531055, 18.884246272921082, 18.14934557505711, 19.674014879808546, 20.47675278639802, 20.459441648031785, 21.75547189655724, 20.890802984353613, 18.06778039489278, 17.93847180910167, 17.10521755208748, 16.76156683757331, 17.313947600536125, 17.877618432357135, 18.37812307026477, 20.267086889498252, 20.857926836574187, 20.334154008464537, 18.666128149778878, 17.459204545177002, 17.278746738684486, 16.55050467889271, 15.752109866671788, 14.693866455443043, 15.433639207157595, 16.907878611906263, 16.582079677549412, 18.039114519562872, 18.027464447613553, 17.791519666711558, 16.97982084861102, 16.717582985178336, 16.4709643306885, 17.389977333495658, 18.26123019385241, 18.952279807205215, 18.422896742866442, 18.240617599837712, 17.37607193478432, 17.71027975281838, 18.044666010674888, 18.682433321534987, 18.73022302670238, 17.014902685240216, 15.236884894981461, 13.798161994283301, 12.292162144566728, 11.960534609498769, 12.69568360686674, 12.638194651993327, 13.352405399149115, 11.988256545201292, 12.186349660896276, 12.40979545793483, 13.705937857043473, 15.989662528399071, 17.68213926947076, 19.4326611165929, 19.167442666007602, 19.806654750394745, 18.87686675396725, 18.034842149102083, 17.132340590671678, 16.43443222062354, 14.566512813369684, 14.753440710621618, 15.441248610051868, 17.27582388093598, 18.582781342001198, 19.322849072003546, 20.866896031363524, 21.109665414719842, 20.5254736834108, 20.69111413028881, 20.786069249644722, 21.067668830756027, 22.76366085804573, 23.187985194961225, 23.43366439441516, 22.702863314604045, 20.866332868911723, 20.054813108711066, 18.32624520766913, 17.30827079042943, 16.029177876345106, 15.20865381233198, 15.619173557120476, 16.80335218577873, 18.451570961246492, 20.18517127361664, 20.601934004045756, 20.19916065257407, 20.632384570203428, 19.628043104426236, 19.356277656376637, 19.831069877308646, 18.594896495574098, 18.83980196954166, 18.546750512125048, 19.00498228101973, 18.630977716877037, 17.683742264843808, 18.16623582709663, 17.901575694475078, 20.06938049322875, 20.88127851838814, 20.72142141655415, 18.923831304534186, 18.717783681558927, 18.472810630224163, 17.20184182675204, 17.846091487583884, 17.882656815936343, 18.54053298179765, 19.64640812810567, 20.262726349351954, 20.778910337651777, 21.50816324345517, 21.386366533418606, 21.293236646356327, 20.946495613477808, 19.204889230219507, 18.75344076681435]
[0.5625, 0.5625, 0.5625, 0.5416666666666666, 0.5531914893617021, 0.5531914893617021, 0.5208333333333334, 0.5208333333333334, 0.5208333333333334, 0.5306122448979592, 0.5208333333333334, 0.5208333333333334, 0.5208333333333334, 0.5625, 0.5625, 0.5833333333333334, 0.625, 0.9375, 0.9375, 0.9375, 0.9361702127659575, 0.6666666666666666, 0.6666666666666666, 0.6666666666666666, 0.6666666666666666, 0.6666666666666666, 0.6530612244897959, 0.6458333333333334, 0.6122448979591837, 0.6041666666666666, 0.6041666666666666, 0.625, 0.5833333333333334, 0.625, 0.5833333333333334, 0.5625, 0.5833333333333334, 0.5833333333333334, 0.6530612244897959, 0.5918367346938775, 0.625, 0.5833333333333334, 0.5625, 0.5833333333333334, 0.5833333333333334, 0.5833333333333334, 0.5833333333333334, 0.5833333333333334, 0.5957446808510638, 0.061224489795918366, 0.061224489795918366, 0.061224489795918366, 0.5918367346938775, 0.5918367346938775, 0.5833333333333334, 0.5918367346938775, 0.5918367346938775, 0.5918367346938775, 0.5918367346938775, 0.5714285714285714, 0.5833333333333334, 0.5833333333333334, 0.5625, 0.5625, 0.5625, 0.5833333333333334, 0.5833333333333334, 0.6041666666666666, 0.6041666666666666, 0.625, 0.7083333333333334, 0.7083333333333334, 0.7083333333333334, 0.673469387755102, 0.673469387755102, 0.673469387755102, 0.6595744680851063, 0.6808510638297872, 0.6666666666666666, 0.6666666666666666, 0.6666666666666666, 0.6666666666666666, 0.6666666666666666, 0.6595744680851063, 0.7021276595744681, 0.6595744680851063, 0.6382978723404256, 0.6382978723404256, 0.6382978723404256, 0.6458333333333334, 0.6666666666666666, 0.6458333333333334, 0.6458333333333334, 0.6041666666666666, 0.6458333333333334, 0.6458333333333334, 0.6458333333333334, 0.6875, 0.6875, 0.6875, 0.6458333333333334, 0.6666666666666666, 0.6666666666666666, 0.6041666666666666, 0.625, 0.625, 0.625, 0.6595744680851063, 0.7021276595744681, 0.7291666666666666, 0.7291666666666666, 0.7708333333333334, 0.7708333333333334, 0.7708333333333334, 0.7659574468085106, 0.7659574468085106, 0.7659574468085106, 0.7708333333333334, 0.75, 0.75, 0.75, 0.7708333333333334, 0.7708333333333334, 0.7659574468085106, 0.782608695652174, 0.782608695652174, 0.782608695652174, 0.7659574468085106, 0.7659574468085106, 0.7708333333333334, 0.7708333333333334, 0.7916666666666666, 0.7916666666666666, 0.7916666666666666, 0.7916666666666666, 0.7872340425531915, 0.7872340425531915, 0.7872340425531915, 0.7872340425531915, 0.7872340425531915, 0.7872340425531915, 0.7872340425531915, 0.7872340425531915, 0.7659574468085106, 0.7659574468085106, 0.7659574468085106, 0.7872340425531915, 0.7916666666666666, 0.7916666666666666, 0.8125, 0.8125, 0.8163265306122449, 0.8125, 0.8125, 0.8125, 0.8125, 0.8125, 0.8125, 0.8125, 0.8125, 0.8125, 0.8163265306122449, 0.8163265306122449, 0.8125, 0.8125, 0.8125, 0.8085106382978723, 0.8085106382978723, 0.8085106382978723, 0.8260869565217391, 0.8297872340425532, 0.8297872340425532, 0.8085106382978723, 0.7872340425531915, 0.8043478260869565, 0.7872340425531915, 0.7872340425531915, 0.7872340425531915, 0.7872340425531915, 0.7872340425531915, 0.7872340425531915, 0.7872340425531915, 0.7872340425531915, 0.7916666666666666, 0.7916666666666666, 0.7959183673469388, 0.7916666666666666, 0.7916666666666666, 0.7916666666666666, 0.7916666666666666, 0.7872340425531915, 0.8085106382978723, 0.8085106382978723, 0.8260869565217391, 0.8085106382978723, 0.8085106382978723, 0.8085106382978723, 0.8085106382978723, 0.8125, 0.7916666666666666, 0.7916666666666666, 0.8085106382978723, 0.8085106382978723, 0.7916666666666666, 0.8085106382978723, 0.8085106382978723, 0.8085106382978723, 0.8085106382978723, 0.8, 0.8, 0.8, 0.8, 0.7916666666666666, 0.7916666666666666, 0.7916666666666666, 0.7916666666666666, 0.7916666666666666, 0.7916666666666666, 0.7916666666666666, 0.7916666666666666, 0.8085106382978723, 0.8085106382978723, 0.8125, 0.8085106382978723, 0.8085106382978723, 0.8085106382978723, 0.8085106382978723, 0.8085106382978723, 0.7916666666666666, 0.7916666666666666, 0.7959183673469388, 0.8085106382978723, 0.8085106382978723, 0.8085106382978723, 0.8085106382978723, 0.7916666666666666, 0.7916666666666666, 0.7959183673469388]
0.28330416929469066
0.1
